# Supplementary material for: Circulating proteins and risk of small vessel stroke: A two-sample Mendelian randomization study
Source: Medicine (Baltimore). 2026 May 22;105(21):e48898. doi: 10.1097/MD.0000000000048898 (PMC13200920; doi:10.1097/MD.0000000000048898)
Supplement: Supplementary file 1 [file medi-105-e48898-s001.xlsx]

## Sheet: Table S1
Table S1 MR estimates of 359 circulating proteins on SVS
Study Accession	proteins	methods	nsnp	pval	or	or_lci95	or_uci95	Q	Q_df	Q_pval	egger_intercept	se	pval
GCST90086205	NCF2	MR Egger	4	0.682729	1.05811	0.837348	1.33708
		Weighted median	4	0.864263	1.01484	0.857108	1.20161
		Inverse variance weighted	4	0.92151	1.00779	0.86363	1.17601	2.14764	3	0.542334	-0.0176935	0.0325807	0.641517
GCST90086233	IL10RA	MR Egger	4	0.481433	0.7998	0.480039	1.33256
		Weighted median	4	0.610648	1.03781	0.899648	1.19719
		Inverse variance weighted	4	0.809802	1.01635	0.89064	1.15979	3.40972	3	0.332661	0.0644266	0.0675744	0.441001
GCST90086250	NPPB	MR Egger	4	0.847069	0.983059	0.843572	1.14561
		Weighted median	4	0.60385	0.978558	0.901631	1.06205
		Inverse variance weighted	4	0.736672	0.987051	0.914844	1.06496	0.976345	3	0.806976	0.0019172	0.0320576	0.957749
GCST90086252	ANGPTL3	MR Egger	5	0.858676	0.966842	0.687526	1.35963
		Weighted median	5	0.888765	0.988893	0.845615	1.15645
		Inverse variance weighted	5	0.639455	0.957993	0.800542	1.14641	8.40254	4	0.0778969	-0.00300717	0.0451802	0.95112
GCST90086269	AMY2B	MR Egger	5	0.215236	1.24809	0.945836	1.64693
		Weighted median	5	0.76921	0.982197	0.87113	1.10742
		Inverse variance weighted	5	0.641418	0.970882	0.857344	1.09946	5.32426	4	0.255615	-0.0835148	0.0433435	0.149633
GCST90086292	MCFD2	MR Egger	6	0.553462	0.651596	0.177661	2.38981
		Weighted median	6	0.435173	1.05935	0.916542	1.2244
		Inverse variance weighted	6	0.880413	0.988685	0.852458	1.14668	7.41883	5	0.191307	0.155316	0.24515	0.560789
GCST90086302	FXYD4	MR Egger	6	0.676247	0.920114	0.640078	1.32267
		Weighted median	6	0.0699307	1.2346	0.982978	1.55064
		Inverse variance weighted	6	0.267501	1.1077	0.92449	1.32721	4.34948	5	0.500271	0.0436285	0.037751	0.312139
GCST90086321	PCDHB4	MR Egger	5	0.181631	0.711347	0.483868	1.04577
		Weighted median	5	0.670134	1.04109	0.865005	1.25302
		Inverse variance weighted	5	0.807473	1.01862	0.878147	1.18157	4.41722	4	0.352477	0.0755621	0.0384982	0.144465
GCST90086349	AXL	MR Egger	5	0.853211	0.988711	0.885327	1.10417
		Weighted median	5	0.567197	0.978852	0.909744	1.05321
		Inverse variance weighted	5	0.571819	0.981303	0.919149	1.04766	1.03665	4	0.904189	-0.00420804	0.0253991	0.878947
GCST90086351	PLXDC2	MR Egger	8	0.418205	0.691205	0.300526	1.58977
		Weighted median	8	0.275537	0.895195	0.733651	1.09231
		Inverse variance weighted	8	0.684374	0.954813	0.763997	1.19329	19.7476	7	0.00614135	0.0616095	0.0779084	0.459172
GCST90086361	APMAP	MR Egger	3	0.560085	1.29975	0.698277	2.4193
		Weighted median	3	0.459889	0.920934	0.740216	1.14577
		Inverse variance weighted	3	0.615006	0.949536	0.776018	1.16185	1.79939	2	0.406694	-0.0543282	0.0518809	0.485333
GCST90086403	NDUFB4	MR Egger	5	0.731678	1.02332	0.907552	1.15386
		Weighted median	5	0.571167	1.02243	0.94687	1.10403
		Inverse variance weighted	5	0.662672	1.01617	0.945495	1.09214	2.54163	4	0.637197	-0.00297628	0.0207966	0.895273
GCST90086419	ACE	MR Egger	5	0.884783	0.989616	0.869141	1.12679
		Weighted median	5	0.747555	0.988908	0.923968	1.05841
		Inverse variance weighted	5	0.876983	0.99481	0.931379	1.06256	2.59343	4	0.627987	0.0022284	0.0242944	0.932698
GCST90086460	SMPD1	MR Egger	4	0.867131	1.02087	0.824545	1.26395
		Weighted median	4	0.928778	1.00467	0.907061	1.11279
		Inverse variance weighted	4	0.929405	1.00416	0.915986	1.10083	1.75231	3	0.625368	-0.00529635	0.0315647	0.882179
GCST90086466	B4GALT6	MR Egger	4	0.340469	1.19019	0.904013	1.56697
		Weighted median	4	0.521851	1.03337	0.934607	1.14257
		Inverse variance weighted	4	0.773563	1.01571	0.913399	1.12948	3.72531	3	0.292694	-0.152833	0.12625	0.349712
GCST90086469	CLEC12B	MR Egger	4	0.230614	0.620866	0.358763	1.07446
		Weighted median	4	0.728801	1.02533	0.890121	1.18108
		Inverse variance weighted	4	0.960127	1.0035	0.875041	1.15082	3.65502	3	0.301206	0.138795	0.0787921	0.22021
GCST90086507	SRL	MR Egger	3	0.308743	0.255303	0.0623239	1.04582
		Weighted median	3	0.305894	0.892663	0.718271	1.1094
		Inverse variance weighted	3	0.677852	0.944711	0.722351	1.23552	5.18032	2	0.0750081	0.217873	0.118799	0.317803
GCST90086514	GCSH	MR Egger	5	0.734099	0.971654	0.83531	1.13025
		Weighted median	5	0.264482	0.953866	0.877925	1.03638
		Inverse variance weighted	5	0.503809	0.976272	0.909899	1.04749	2.32307	4	0.676572	0.00184373	0.0265438	0.948994
GCST90086542	TENM3	MR Egger	37	0.485461	0.441563	0.0455044	4.28481
		Weighted median	37	0.0786656	1.85161	0.931836	3.67927
		Inverse variance weighted	37	0.0471566	1.6426	1.00624	2.6814	29.7805	36	0.758091	0.0825781	0.071166	0.253757
GCST90086544	SVEP1	MR Egger	3	0.384687	0.608679	0.310899	1.19167
		Weighted median	3	0.458134	0.923368	0.748002	1.13985
		Inverse variance weighted	3	0.365122	0.917893	0.762547	1.10489	1.82412	2	0.401695	0.197591	0.158468	0.43033
GCST90086547	C11orf87	MR Egger	4	0.776211	0.860139	0.34644	2.13555
		Weighted median	4	0.547688	0.94822	0.797319	1.12768
		Inverse variance weighted	4	0.666273	0.967903	0.834531	1.12259	0.438357	3	0.93221	0.0233091	0.0903947	0.820623
GCST90086549	RAB17	MR Egger	3	0.329289	0.657555	0.412017	1.04942
		Weighted median	3	0.61894	0.940637	0.739063	1.19719
		Inverse variance weighted	3	0.630635	0.945504	0.752423	1.18813	2.81474	2	0.244786	0.0910616	0.054491	0.343291
GCST90086560	CSF2RB	MR Egger	3	0.935286	0.826281	0.0211226	32.3227
		Weighted median	3	0.240193	1.1047	0.935575	1.3044
		Inverse variance weighted	3	0.425277	1.11369	0.854683	1.45118	6.56606	2	0.0375144	0.12904	0.804586	0.89876
GCST90086591	SVEP1	MR Egger	5	0.203319	0.740987	0.515778	1.06453
		Weighted median	5	0.893684	0.98598	0.801567	1.21282
		Inverse variance weighted	5	0.870024	1.02157	0.791148	1.3191	9.13941	4	0.0577079	0.126916	0.0621042	0.133583
GCST90086613	TXNDC5	MR Egger	3	0.366365	0.538168	0.244779	1.18321
		Weighted median	3	0.308977	1.10013	0.915377	1.32218
		Inverse variance weighted	3	0.476471	1.09179	0.857325	1.39039	3.75802	2	0.152742	0.144084	0.0797898	0.321962
GCST90086615	CDH15	MR Egger	5	0.522562	1.14296	0.795179	1.64284
		Weighted median	5	0.297012	0.934145	0.821883	1.06174
		Inverse variance weighted	5	0.269819	0.940576	0.843599	1.0487	3.72666	4	0.444261	-0.0512023	0.0463948	0.350334
GCST90086628	TCN1	MR Egger	3	0.979239	0.991356	0.588437	1.67016
		Weighted median	3	0.232946	0.91272	0.785533	1.0605
		Inverse variance weighted	3	0.277359	0.921604	0.795372	1.06787	2.2272	2	0.328375	-0.0174504	0.0588022	0.816345
GCST90086636	BPIFB1	MR Egger	5	0.711598	1.08273	0.738076	1.58832
		Weighted median	5	0.789772	0.967074	0.756076	1.23696
		Inverse variance weighted	5	0.300573	0.902323	0.742757	1.09617	2.37599	4	0.666971	-0.0359047	0.0331767	0.35838
GCST90086640	PAPLN	MR Egger	33	0.167502	2.97226	0.656212	13.4627
		Weighted median	33	0.546803	1.22274	0.6357	2.35189
		Inverse variance weighted	33	0.415775	1.22189	0.754075	1.97992	17.2163	32	0.984634	-0.0618967	0.0508521	0.232717
GCST90086649	SELPLG	MR Egger	3	0.982138	1.02179	0.226799	4.60341
		Weighted median	3	0.285009	0.89773	0.736632	1.09406
		Inverse variance weighted	3	0.222591	0.897154	0.753572	1.06809	0.0292843	2	0.985464	-0.0240414	0.140982	0.892473
GCST90086670	TMCC3	MR Egger	4	0.265926	0.718714	0.470598	1.09765
		Weighted median	4	0.734853	1.02703	0.880127	1.19846
		Inverse variance weighted	4	0.98541	1.00132	0.869494	1.15313	3.47517	3	0.323996	0.0854373	0.0529273	0.247828
GCST90086687	CLK2	MR Egger	3	0.92265	0.982403	0.738788	1.30635
		Weighted median	3	0.536732	1.03594	0.926149	1.15875
		Inverse variance weighted	3	0.445721	1.04362	0.935154	1.16467	0.596363	2	0.742167	0.0192297	0.0426873	0.73055
GCST90086705	RRM1	MR Egger	5	0.839826	1.01784	0.869657	1.19126
		Weighted median	5	0.726213	1.01389	0.938558	1.09527
		Inverse variance weighted	5	0.898256	1.00558	0.923359	1.09512	5.43335	4	0.24565	-0.00500151	0.0259462	0.859455
GCST90086711	ADH5	MR Egger	5	0.0958689	0.646702	0.453019	0.923191
		Weighted median	5	0.0640065	0.851604	0.718477	1.0094
		Inverse variance weighted	5	0.0381251	0.863826	0.752198	0.992019	3.23881	4	0.518685	0.0722825	0.0417796	0.182051
GCST90086741	RECQL	MR Egger	8	0.857849	0.965871	0.671159	1.39
		Weighted median	8	0.0951331	1.1437	0.976854	1.33904
		Inverse variance weighted	8	0.349307	1.06444	0.933957	1.21314	8.80349	7	0.267075	0.0520118	0.0920342	0.592468
GCST90086753	P4HB	MR Egger	3	0.828445	1.11848	0.505298	2.47575
		Weighted median	3	0.688811	1.05032	0.825991	1.33556
		Inverse variance weighted	3	0.759595	1.03268	0.840451	1.26888	1.53815	2	0.463441	-0.0125499	0.0605062	0.869802
GCST90086772	APOL1	MR Egger	5	0.755865	1.03235	0.859508	1.23996
		Weighted median	5	0.314901	0.953534	0.869033	1.04625
		Inverse variance weighted	5	0.0986272	0.924179	0.841621	1.01483	5.03941	4	0.283278	-0.0484533	0.0361955	0.273087
GCST90086773	APOL1	MR Egger	9	0.811335	0.983453	0.861903	1.12214
		Weighted median	9	0.938297	0.996213	0.904956	1.09667
		Inverse variance weighted	9	0.485288	0.97272	0.900012	1.0513	8.17113	8	0.416935	-0.00380566	0.0181732	0.840092
GCST90086828	AHSA1	MR Egger	3	0.351135	0.721224	0.486315	1.0696
		Weighted median	3	0.809181	0.975577	0.798183	1.1924
		Inverse variance weighted	3	0.532662	0.948503	0.803359	1.11987	2.21214	2	0.330857	0.074237	0.0499241	0.376897
GCST90086880	MMRN2	MR Egger	5	0.673271	0.928762	0.68041	1.26776
		Weighted median	5	0.321302	1.12562	0.890902	1.42218
		Inverse variance weighted	5	0.476674	1.07132	0.886173	1.29515	4.22514	4	0.376394	0.0472699	0.0423041	0.345254
GCST90086887	AAGAB	MR Egger	6	0.978441	0.997973	0.869056	1.14601
		Weighted median	6	0.493731	1.0203	0.96323	1.08076
		Inverse variance weighted	6	0.549905	1.02639	0.942382	1.11789	12.6987	5	0.0263724	0.0202338	0.0378947	0.621671
GCST90086911	HSPA1L	MR Egger	3	0.781643	0.855374	0.362906	2.01613
		Weighted median	3	0.257246	1.10332	0.930738	1.30789
		Inverse variance weighted	3	0.231628	1.09631	0.942975	1.27458	0.333634	2	0.846355	0.0521128	0.0904307	0.667181
GCST90086998	PFKFB3	MR Egger	3	0.947206	0.983297	0.660978	1.46279
		Weighted median	3	0.44552	1.04903	0.927641	1.18631
		Inverse variance weighted	3	0.413988	1.05133	0.932354	1.18548	0.522933	2	0.769922	0.0192757	0.0556569	0.787749
GCST90087062	HPGDS	MR Egger	4	0.81544	0.959144	0.704987	1.30493
		Weighted median	4	0.792603	0.984422	0.875694	1.10665
		Inverse variance weighted	4	0.903745	0.992653	0.880834	1.11867	3.53567	3	0.316165	0.0305517	0.123472	0.827653
GCST90087070	PKN1	MR Egger	6	0.793053	0.908652	0.465187	1.77487
		Weighted median	6	0.48242	1.05197	0.913284	1.21172
		Inverse variance weighted	6	0.57541	1.03685	0.913514	1.17685	3.58977	5	0.60985	0.0429145	0.109063	0.714034
GCST90087156	SEPT10	MR Egger	6	0.596097	1.06588	0.857548	1.32482
		Weighted median	6	0.102899	1.08888	0.982967	1.20621
		Inverse variance weighted	6	0.0800828	1.08574	0.990187	1.19052	3.99809	5	0.54969	0.00654629	0.0356297	0.863162
GCST90087314	POLR1C	MR Egger	3	0.405798	0.71079	0.433059	1.16664
		Weighted median	3	0.552859	0.938478	0.760946	1.15743
		Inverse variance weighted	3	0.25501	0.90133	0.753698	1.07788	1.02128	2	0.60011	0.0719278	0.0714024	0.497667
GCST90087321	PTPRN2	MR Egger	7	0.506833	0.898514	0.669962	1.20504
		Weighted median	7	0.503716	1.06778	0.881039	1.2941
		Inverse variance weighted	7	0.572353	1.04572	0.895385	1.22131	4.6966	6	0.583273	0.0546416	0.0457761	0.286147
GCST90087340	ASPRV1	MR Egger	4	0.464192	0.101169	0.000679343	15.0662
		Weighted median	4	0.66498	1.06212	0.808566	1.39518
		Inverse variance weighted	4	0.822784	1.02636	0.817373	1.28878	3.0522	3	0.383647	1.01977	1.12231	0.459454
GCST90087368	SECTM1	MR Egger	3	0.379784	0.806915	0.606473	1.0736
		Weighted median	3	0.17204	0.904469	0.783087	1.04466
		Inverse variance weighted	3	0.0859766	0.892808	0.784417	1.01618	0.622798	2	0.732422	0.0294484	0.0378081	0.578726
GCST90087370	REG1A	MR Egger	4	0.423001	1.25053	0.80652	1.93898
		Weighted median	4	0.0496728	0.825383	0.681441	0.999729
		Inverse variance weighted	4	0.0952152	0.875972	0.749778	1.0234	3.35797	3	0.339655	-0.0759771	0.0449951	0.233362
GCST90087374	FAM3D	MR Egger	4	0.381915	1.11786	0.918534	1.36044
		Weighted median	4	0.759164	1.00978	0.948856	1.07462
		Inverse variance weighted	4	0.783185	0.991964	0.936562	1.05064	3.02748	3	0.387407	-0.0687593	0.0551612	0.338772
GCST90087384	CD177	MR Egger	8	0.1024	1.18394	0.99703	1.40588
		Weighted median	8	0.0136539	1.17775	1.03415	1.34129
		Inverse variance weighted	8	0.033847	1.12699	1.00916	1.25858	8.23649	7	0.312203	-0.0234854	0.0312428	0.480664
GCST90087386	SMOC1	MR Egger	3	0.202131	0.4006	0.222236	0.722116
		Weighted median	3	0.589313	0.933977	0.728844	1.19685
		Inverse variance weighted	3	0.512273	0.878772	0.597049	1.29343	7.69141	2	0.0213713	0.123308	0.0444699	0.220349
GCST90087423	SPINK2	MR Egger	4	0.746164	0.950301	0.726012	1.24388
		Weighted median	4	0.542765	0.955587	0.825531	1.10613
		Inverse variance weighted	4	0.510898	0.956298	0.83702	1.09257	1.07349	3	0.783478	0.00251746	0.0477674	0.96276
GCST90087451	MRPL33	MR Egger	3	0.646789	0.925359	0.724047	1.18264
		Weighted median	3	0.572959	0.977023	0.901162	1.05927
		Inverse variance weighted	3	0.514897	0.971483	0.89047	1.05987	2.3489	2	0.30899	0.025777	0.0589011	0.737381
GCST90087461	HDHD2	MR Egger	3	0.944434	1.01633	0.707053	1.4609
		Weighted median	3	0.656523	0.95785	0.792263	1.15804
		Inverse variance weighted	3	0.6533	0.960169	0.804122	1.1465	0.184032	2	0.91209	-0.0161296	0.045826	0.784547
GCST90087471	TMEM87B	MR Egger	6	0.643221	1.04545	0.878343	1.24434
		Weighted median	6	0.967433	0.998499	0.929044	1.07315
		Inverse variance weighted	6	0.720039	0.982246	0.890584	1.08334	11.0241	5	0.0509049	-0.026848	0.0312262	0.438382
GCST90087516	PTGR1	MR Egger	4	0.414087	1.11329	0.906286	1.36758
		Weighted median	4	0.0155349	1.15347	1.02749	1.29489
		Inverse variance weighted	4	0.00664751	1.1505	1.03972	1.27309	0.539493	3	0.910133	0.0213324	0.059287	0.753427
GCST90087529	RBL2	MR Egger	3	0.31652	0.722036	0.510647	1.02093
		Weighted median	3	0.382815	0.954464	0.859613	1.05978
		Inverse variance weighted	3	0.770843	0.976853	0.834427	1.14359	4.40341	2	0.110615	0.0905526	0.0502963	0.322772
GCST90087562	CREBBP	MR Egger	6	0.991784	1.00202	0.698555	1.43731
		Weighted median	6	0.44411	1.04522	0.933289	1.17057
		Inverse variance weighted	6	0.857787	0.989204	0.878457	1.11391	8.67652	5	0.122683	-0.00386227	0.0513605	0.943667
GCST90087584	TOM1L1	MR Egger	3	0.560754	0.620823	0.200112	1.92602
		Weighted median	3	0.762834	1.02731	0.862394	1.22375
		Inverse variance weighted	3	0.801414	1.02036	0.872076	1.19385	0.865964	2	0.648572	0.117376	0.135139	0.544709
GCST90087590	ATP13A1	MR Egger	4	0.777313	1.02432	0.885367	1.18508
		Weighted median	4	0.295029	0.956224	0.879372	1.03979
		Inverse variance weighted	4	0.205214	0.948816	0.874741	1.02917	2.05795	3	0.560466	-0.02704	0.0218043	0.340686
GCST90087595	CA10	MR Egger	3	0.6558	0.917767	0.693523	1.21452
		Weighted median	3	0.440878	1.05771	0.917059	1.21994
		Inverse variance weighted	3	0.310984	1.06988	0.938822	1.21924	1.55656	2	0.459196	0.0453817	0.0374138	0.438923
GCST90087603	CFD	MR Egger	5	0.314821	1.83961	0.682159	4.96098
		Weighted median	5	0.169545	1.17954	0.931945	1.49291
		Inverse variance weighted	5	0.126693	1.15289	0.960491	1.38383	2.94756	4	0.566638	-0.0725343	0.0772251	0.416889
GCST90087608	IL5RA	MR Egger	6	0.407443	1.09552	0.902906	1.32923
		Weighted median	6	0.408553	1.05576	0.928273	1.20076
		Inverse variance weighted	6	0.774889	1.01626	0.909886	1.13508	2.61684	5	0.758805	-0.0178151	0.0192003	0.406001
GCST90087614	WISP1	MR Egger	5	0.835294	0.98716	0.882758	1.10391
		Weighted median	5	0.677109	1.01459	0.947712	1.08619
		Inverse variance weighted	5	0.817664	1.00716	0.947906	1.07011	5.22713	4	0.264777	0.0103696	0.0234376	0.688128
GCST90087631	FCN2	MR Egger	4	0.860088	0.932634	0.470573	1.8484
		Weighted median	4	0.158847	0.885017	0.746718	1.04893
		Inverse variance weighted	4	0.0833414	0.880089	0.761618	1.01699	0.832387	3	0.841706	-0.0158549	0.0932679	0.880656
GCST90087634	PRTN3	MR Egger	3	0.63366	0.785542	0.378808	1.62899
		Weighted median	3	0.942892	0.990016	0.752344	1.30277
		Inverse variance weighted	3	0.899761	0.984982	0.778351	1.24647	0.522444	2	0.77011	0.0372423	0.0579729	0.636478
GCST90087643	CTSC	MR Egger	5	0.800787	0.903553	0.43918	1.85894
		Weighted median	5	0.563279	0.952468	0.807475	1.1235
		Inverse variance weighted	5	0.768919	1.03706	0.813534	1.32199	11.2823	4	0.023568	0.0380994	0.0941951	0.712975
GCST90087644	C7	MR Egger	4	0.305324	0.906539	0.787466	1.04362
		Weighted median	4	0.174937	0.939664	0.858857	1.02807
		Inverse variance weighted	4	0.181091	0.942877	0.865003	1.02776	0.913268	3	0.822225	0.0231514	0.0334647	0.560573
GCST90087646	IL12B	MR Egger	6	0.586074	0.95906	0.834981	1.10158
		Weighted median	6	0.208739	0.946663	0.869117	1.03113
		Inverse variance weighted	6	0.25577	0.95579	0.884085	1.03331	2.07726	5	0.838355	-0.0012564	0.0214925	0.956188
GCST90087651	FRZB	MR Egger	4	0.335423	2.04034	0.671585	6.19875
		Weighted median	4	0.420399	0.951986	0.844595	1.07303
		Inverse variance weighted	4	0.225097	0.931597	0.830824	1.04459	3.5071	3	0.319842	-0.382841	0.275604	0.299256
GCST90087729	VEGFA	MR Egger	7	0.613624	0.969146	0.864586	1.08635
		Weighted median	7	0.0246827	0.936007	0.883525	0.991606
		Inverse variance weighted	7	0.047985	0.931357	0.867971	0.999371	9.82508	6	0.132214	-0.0197468	0.022471	0.419748
GCST90087734	CST7	MR Egger	9	0.877687	0.99291	0.909845	1.08356
		Weighted median	9	0.524894	0.984249	0.937237	1.03362
		Inverse variance weighted	9	0.353304	0.979212	0.936724	1.02363	8.32102	8	0.402757	-0.0133712	0.0361764	0.722602
GCST90087746	IL15RA	MR Egger	3	0.538453	0.62791	0.224275	1.75798
		Weighted median	3	0.623571	1.03876	0.892411	1.2091
		Inverse variance weighted	3	0.998207	1.0002	0.841715	1.18852	3.14783	2	0.207232	0.154318	0.171389	0.533337
GCST90087763	FCN3	MR Egger	5	0.266911	0.844546	0.662068	1.07732
		Weighted median	5	0.618903	0.951287	0.781355	1.15817
		Inverse variance weighted	5	0.354248	0.925128	0.784682	1.09071	2.09817	4	0.717708	0.024378	0.0244706	0.392569
GCST90087765	IL18R1	MR Egger	4	0.724408	1.04043	0.859011	1.26017
		Weighted median	4	0.231614	1.04719	0.970986	1.12938
		Inverse variance weighted	4	0.506013	1.03329	0.938233	1.13797	5.16308	3	0.160238	-0.00349464	0.0390616	0.936865
GCST90087771	SMPDL3A	MR Egger	7	0.826939	1.02385	0.837796	1.25122
		Weighted median	7	0.545456	0.980364	0.919321	1.04546
		Inverse variance weighted	7	0.588766	0.974827	0.888762	1.06923	13.6378	6	0.0339544	-0.0264484	0.0480722	0.605869
GCST90087777	HBEGF	MR Egger	4	0.861861	1.2136	0.177276	8.30805
		Weighted median	4	0.331407	1.11006	0.899162	1.37043
		Inverse variance weighted	4	0.795972	0.9549	0.673025	1.35483	12.6626	3	0.00542617	-0.0389381	0.155525	0.825675
GCST90087782	C1QC	MR Egger	6	0.870987	0.986592	0.846746	1.14953
		Weighted median	6	0.328204	0.950159	0.857602	1.05271
		Inverse variance weighted	6	0.0962145	0.904625	0.803855	1.01803	8.35764	5	0.137596	-0.0362468	0.0237054	0.200983
GCST90087784	GNLY	MR Egger	7	0.561173	0.959902	0.843773	1.09201
		Weighted median	7	0.684258	0.98708	0.92711	1.05093
		Inverse variance weighted	7	0.833695	0.993528	0.935096	1.05561	3.16278	6	0.788156	0.0229432	0.0386937	0.579019
GCST90087787	SERPINA4	MR Egger	5	0.903466	1.01737	0.787554	1.31425
		Weighted median	5	0.822278	1.01364	0.900614	1.14085
		Inverse variance weighted	5	0.893377	1.00729	0.905833	1.1201	2.45036	4	0.653547	-0.00305144	0.0364144	0.938496
GCST90087796	ADM	MR Egger	3	0.254431	2.94427	1.20425	7.19844
		Weighted median	3	0.438089	0.911896	0.722274	1.1513
		Inverse variance weighted	3	0.876904	1.02403	0.7583	1.38287	5.69952	2	0.0578583	-0.20915	0.0885216	0.254892
GCST90087818	ISG15	MR Egger	4	0.342846	0.898609	0.758165	1.06507
		Weighted median	4	0.989005	0.999125	0.882129	1.13164
		Inverse variance weighted	4	0.893938	1.00855	0.889844	1.1431	3.94691	3	0.267254	0.0706448	0.0406689	0.224507
GCST90087827	SCP2D1	MR Egger	3	0.268334	3.06262	1.14528	8.18983
		Weighted median	3	0.807669	1.02586	0.835219	1.26002
		Inverse variance weighted	3	0.818753	1.03109	0.793522	1.33979	5.79351	2	0.055202	-0.484357	0.22053	0.272
GCST90087842	MOCS3	MR Egger	4	0.308509	0.758545	0.508408	1.13175
		Weighted median	4	0.770662	0.968172	0.778936	1.20338
		Inverse variance weighted	4	0.33878	0.913363	0.758583	1.09972	1.43945	3	0.696314	0.0416286	0.0405298	0.412355
GCST90087849	FBN3	MR Egger	4	0.43379	5.97939	0.162068	220.606
		Weighted median	4	0.610531	1.0888	0.784794	1.51058
		Inverse variance weighted	4	0.949411	1.00896	0.765913	1.32914	2.2027	3	0.531416	-0.648973	0.669423	0.434589
GCST90087858	RAB5C	MR Egger	3	0.36377	0.664108	0.396482	1.11238
		Weighted median	3	0.960847	1.00421	0.849159	1.18757
		Inverse variance weighted	3	0.682956	0.966538	0.820894	1.13802	2.43929	2	0.295335	0.103858	0.0697743	0.376603
GCST90087862	HNRNPH1	MR Egger	3	0.638158	0.803099	0.409756	1.57403
		Weighted median	3	0.0623406	0.823281	0.671028	1.01008
		Inverse variance weighted	3	0.0616018	0.835981	0.692805	1.00875	1.32822	2	0.51473	0.00795593	0.0645061	0.921876
GCST90087882	NCMAP	MR Egger	4	0.413729	1.26209	0.808154	1.97099
		Weighted median	4	0.68767	1.02608	0.905038	1.16331
		Inverse variance weighted	4	0.651908	1.04104	0.874127	1.23983	7.41961	3	0.0596604	-0.061674	0.0667073	0.452806
GCST90087909	ZNF276	MR Egger	4	0.238799	0.732448	0.507119	1.0579
		Weighted median	4	0.715685	0.960927	0.775431	1.1908
		Inverse variance weighted	4	0.504114	0.944913	0.800186	1.11582	2.70348	3	0.439636	0.0644636	0.0423432	0.267338
GCST90087914	C8G	MR Egger	6	0.456855	0.924049	0.765553	1.11536
		Weighted median	6	0.179001	0.9278	0.831738	1.03496
		Inverse variance weighted	6	0.306646	0.955363	0.875278	1.04278	4.30762	5	0.506028	0.00890698	0.022597	0.713569
GCST90087920	ICAM2	MR Egger	4	0.652904	0.922182	0.680871	1.24902
		Weighted median	4	0.464521	0.970286	0.894941	1.05197
		Inverse variance weighted	4	0.953178	1.006	0.823993	1.2282	20.5922	3	0.000127933	0.0387386	0.0490006	0.512048
GCST90087924	F11	MR Egger	4	0.457343	1.17242	0.833457	1.64925
		Weighted median	4	0.0681446	1.08555	0.9939	1.18565
		Inverse variance weighted	4	0.221155	1.08323	0.953009	1.23125	7.0394	3	0.0706525	-0.0278007	0.0551416	0.6642
GCST90087931	C9	MR Egger	4	0.331559	1.8145	0.723981	4.54763
		Weighted median	4	0.441243	1.10651	0.855229	1.43162
		Inverse variance weighted	4	0.700965	1.05406	0.805675	1.37902	5.32136	3	0.149723	-0.208187	0.172866	0.35165
GCST90087934	FLT4	MR Egger	6	0.714026	0.976163	0.865634	1.10081
		Weighted median	6	0.686925	0.986864	0.925402	1.05241
		Inverse variance weighted	6	0.599759	0.984482	0.928621	1.0437	1.50806	5	0.912138	0.00438789	0.0277041	0.881829
GCST90087936	APOE	MR Egger	3	0.847428	1.02068	0.866111	1.20284
		Weighted median	3	0.213737	1.06997	0.961767	1.19036
		Inverse variance weighted	3	0.216975	1.07072	0.960649	1.19339	0.57924	2	0.748548	0.0220963	0.0290439	0.585962
GCST90087938	C8A;C8B;C8G	MR Egger	4	0.432824	0.773608	0.461496	1.2968
		Weighted median	4	0.484408	0.923605	0.739165	1.15407
		Inverse variance weighted	4	0.216141	0.889807	0.739514	1.07064	1.12136	3	0.77192	0.0301832	0.0530774	0.626926
GCST90087940	CXCL16	MR Egger	5	0.529798	1.44731	0.520354	4.02554
		Weighted median	5	0.640423	1.05068	0.853843	1.2929
		Inverse variance weighted	5	0.579681	1.05159	0.880097	1.25651	4.95363	4	0.292089	-0.0527904	0.084706	0.577308
GCST90087956	CCL5	MR Egger	7	0.911657	0.986803	0.789424	1.23353
		Weighted median	7	0.77856	0.983875	0.878478	1.10192
		Inverse variance weighted	7	0.569305	0.968364	0.866867	1.08174	8.27431	6	0.218688	-0.00470891	0.0238982	0.851555
GCST90087959	POMC	MR Egger	4	0.805361	0.955964	0.697975	1.30931
		Weighted median	4	0.307171	1.06868	0.940759	1.214
		Inverse variance weighted	4	0.163575	1.08498	0.967357	1.21691	0.997303	3	0.801905	0.0422306	0.0498424	0.486059
GCST90087967	MPO	MR Egger	5	0.653961	0.933646	0.711789	1.22465
		Weighted median	5	0.750457	1.02286	0.889852	1.17575
		Inverse variance weighted	5	0.897045	0.989304	0.840595	1.16432	7.08348	4	0.131542	0.0237099	0.0425826	0.616506
GCST90087970	VEGFA	MR Egger	7	0.995049	0.999524	0.866334	1.15319
		Weighted median	7	0.32083	0.965732	0.901487	1.03456
		Inverse variance weighted	7	0.309571	0.956212	0.877091	1.04247	10.9803	6	0.0889858	-0.0178062	0.0228966	0.471933
GCST90088011	CAPN1;CAPNS1	MR Egger	3	0.28	1.45346	1.02948	2.05206
		Weighted median	3	0.0535902	1.14855	0.997859	1.32201
		Inverse variance weighted	3	0.177276	1.12922	0.946466	1.34727	3.41791	2	0.181055	-0.0571031	0.0366293	0.363094
GCST90088027	CCL25	MR Egger	7	0.688157	1.01836	0.936498	1.10738
		Weighted median	7	0.739925	1.01079	0.948726	1.07691
		Inverse variance weighted	7	0.85172	0.994348	0.936971	1.05524	5.66279	6	0.462003	-0.0131932	0.0166172	0.463222
GCST90088031	AIMP1	MR Egger	3	0.490781	0.801701	0.526318	1.22117
		Weighted median	3	0.350512	1.07762	0.921104	1.26072
		Inverse variance weighted	3	0.331437	1.07898	0.925528	1.25788	2.19155	2	0.33428	0.0836399	0.0566737	0.379125
GCST90088036	MICA	MR Egger	3	0.810111	0.867162	0.349533	2.15136
		Weighted median	3	0.884404	1.02147	0.767145	1.3601
		Inverse variance weighted	3	0.942491	0.98944	0.741528	1.32024	3.10222	2	0.212013	0.0373083	0.118486	0.805801
GCST90088048	APOA1	MR Egger	10	0.683061	1.0446	0.853604	1.27833
		Weighted median	10	0.519856	0.96308	0.858826	1.07999
		Inverse variance weighted	10	0.866982	1.00945	0.904259	1.12687	14.1111	9	0.118429	-0.0154447	0.0381223	0.695996
GCST90088061	CCL1	MR Egger	3	0.422652	0.591981	0.264943	1.32271
		Weighted median	3	0.738615	0.959433	0.752268	1.22365
		Inverse variance weighted	3	0.256053	0.885803	0.71855	1.09199	1.03722	2	0.595348	0.12174	0.119633	0.494443
GCST90088068	CCL4L1	MR Egger	4	0.560712	0.938776	0.784867	1.12287
		Weighted median	4	0.722537	0.981909	0.887776	1.08602
		Inverse variance weighted	4	0.789128	0.98823	0.906097	1.07781	1.27553	3	0.734952	0.0217777	0.0338999	0.586417
GCST90088072	MMP7	MR Egger	3	0.872889	0.953919	0.604046	1.50644
		Weighted median	3	0.142936	0.876299	0.734386	1.04563
		Inverse variance weighted	3	0.0447102	0.828229	0.68902	0.995562	3.0845	2	0.213899	-0.0371629	0.0541379	0.617027
GCST90088073	PPBP	MR Egger	4	0.839742	0.935688	0.530513	1.65031
		Weighted median	4	0.382093	1.06319	0.926695	1.21979
		Inverse variance weighted	4	0.401025	1.12473	0.854884	1.47975	14.4209	3	0.00238478	0.0452021	0.060584	0.533381
GCST90088077	APOB	MR Egger	3	0.848123	1.03409	0.789253	1.35489
		Weighted median	3	0.244972	1.08201	0.947378	1.23578
		Inverse variance weighted	3	0.173769	1.08899	0.963106	1.23132	0.247619	2	0.883548	0.0165664	0.0393278	0.746192
GCST90088085	ADGRE5	MR Egger	3	0.424767	0.614974	0.290306	1.30274
		Weighted median	3	0.77692	0.96684	0.765673	1.22086
		Inverse variance weighted	3	0.258004	0.894249	0.736794	1.08535	1.04775	2	0.592221	0.122119	0.120687	0.496246
GCST90088099	FRZB	MR Egger	3	0.471749	0.795077	0.527	1.19952
		Weighted median	3	0.226106	0.856274	0.666036	1.10085
		Inverse variance weighted	3	0.162273	0.858666	0.693442	1.06326	0.68983	2	0.70828	0.0165227	0.0384954	0.741892
GCST90088101	TIE1	MR Egger	4	0.967488	1.0034	0.868382	1.15941
		Weighted median	4	0.938068	1.00368	0.914874	1.10111
		Inverse variance weighted	4	0.8677	1.00719	0.925721	1.09584	0.109243	3	0.990706	0.00151441	0.0240042	0.955433
GCST90088123	C7	MR Egger	5	0.26587	0.852673	0.678148	1.07211
		Weighted median	5	0.167144	0.913818	0.804131	1.03847
		Inverse variance weighted	5	0.131116	0.918328	0.822166	1.02574	0.571889	4	0.966136	0.0233863	0.0322547	0.520857
GCST90088125	CCL28	MR Egger	5	0.844105	0.954114	0.620809	1.46636
		Weighted median	5	0.234448	0.933641	0.833723	1.04553
		Inverse variance weighted	5	0.140689	0.911042	0.804837	1.03126	5.84105	4	0.211337	-0.0119178	0.0533947	0.837712
GCST90088130	CCL23	MR Egger	3	0.991886	0.997645	0.694232	1.43366
		Weighted median	3	0.682597	1.02227	0.919859	1.13608
		Inverse variance weighted	3	0.831266	0.985093	0.857985	1.13103	4.29644	2	0.116692	-0.00806411	0.0993949	0.948463
GCST90088151	PTHLH	MR Egger	5	0.892844	0.940791	0.415691	2.12919
		Weighted median	5	0.288095	0.913177	0.772285	1.07977
		Inverse variance weighted	5	0.286392	0.92339	0.797526	1.06912	1.67799	4	0.794712	-0.00300092	0.0658992	0.96654
GCST90088162	EDAR	MR Egger	9	0.772777	0.98173	0.870367	1.10734
		Weighted median	9	0.445279	0.961007	0.867706	1.06434
		Inverse variance weighted	9	0.135484	0.936905	0.86007	1.0206	3.64179	8	0.887911	-0.0186816	0.0172751	0.315353
GCST90088163	CXCL5	MR Egger	5	0.870396	1.01148	0.891683	1.14738
		Weighted median	5	0.105544	1.0709	0.985653	1.16352
		Inverse variance weighted	5	0.0342855	1.08554	1.00609	1.17127	2.74157	4	0.60196	0.0270163	0.0196187	0.262254
GCST90088166	CXCL1	MR Egger	3	0.818408	0.869374	0.34109	2.21587
		Weighted median	3	0.64571	0.959306	0.803588	1.1452
		Inverse variance weighted	3	0.671602	1.0371	0.876359	1.22732	2.8197	2	0.24418	0.0408692	0.107417	0.76855
GCST90088172	IL17RA	MR Egger	3	0.702964	0.973326	0.876126	1.08131
		Weighted median	3	0.534296	0.979295	0.916762	1.04609
		Inverse variance weighted	3	0.648126	0.984865	0.922426	1.05153	0.876036	2	0.645314	0.00840392	0.0299537	0.825864
GCST90088178	MBL2	MR Egger	5	0.594945	1.14617	0.730129	1.79928
		Weighted median	5	0.931804	1.00795	0.840739	1.20842
		Inverse variance weighted	5	0.284862	1.08439	0.934759	1.25798	2.39383	4	0.663743	-0.0131936	0.0517349	0.815189
GCST90088180	PDCD1LG2	MR Egger	3	0.817793	1.03647	0.816472	1.31575
		Weighted median	3	0.716943	1.01854	0.922263	1.12486
		Inverse variance weighted	3	0.686039	1.01983	0.927224	1.12168	0.0968773	2	0.952716	-0.00585283	0.0403504	0.908298
GCST90088186	SERPINF2	MR Egger	3	0.384437	0.499038	0.194978	1.27727
		Weighted median	3	0.148526	0.797009	0.585849	1.08428
		Inverse variance weighted	3	0.297045	0.871419	0.672791	1.12869	1.61774	2	0.445362	0.0749272	0.0619595	0.43987
GCST90088190	CD209	MR Egger	7	0.446301	1.03131	0.958573	1.10957
		Weighted median	7	0.762515	1.00811	0.956663	1.06232
		Inverse variance weighted	7	0.966466	1.00108	0.952049	1.05263	3.78401	6	0.705879	-0.0177762	0.0162092	0.322773
GCST90088198	CXCL11	MR Egger	3	0.803831	0.733313	0.108575	4.95279
		Weighted median	3	0.00407361	1.34734	1.09933	1.6513
		Inverse variance weighted	3	0.00271303	1.43721	1.13385	1.82173	4.5524	2	0.102674	0.131478	0.18844	0.612175
GCST90088210	HP	MR Egger	6	0.77963	0.986971	0.905739	1.07549
		Weighted median	6	0.611061	0.983266	0.92135	1.04934
		Inverse variance weighted	6	0.780703	0.991313	0.932255	1.05411	1.88732	5	0.864506	0.00233667	0.0163028	0.89296
GCST90088241	IDUA	MR Egger	4	0.595951	0.962476	0.853637	1.08519
		Weighted median	4	0.515521	0.976292	0.908179	1.04951
		Inverse variance weighted	4	0.54983	0.97915	0.913814	1.04916	0.510022	3	0.916684	0.00757322	0.0220778	0.76428
GCST90088245	NAAA	MR Egger	6	0.217012	0.925364	0.834094	1.02662
		Weighted median	6	0.110049	0.947171	0.886169	1.01237
		Inverse variance weighted	6	0.132806	0.956951	0.903589	1.01346	3.21921	5	0.666231	0.0147755	0.0194381	0.489514
GCST90088247	ADAMTS13	MR Egger	3	0.543397	0.91603	0.752161	1.1156
		Weighted median	3	0.0958818	0.916242	0.826597	1.01561
		Inverse variance weighted	3	0.0981477	0.916237	0.826008	1.01632	0.000127052	2	0.999937	0.000104449	0.0394422	0.998314
GCST90088248	CA4	MR Egger	3	0.424683	0.651056	0.335682	1.26273
		Weighted median	3	0.558486	0.93018	0.729912	1.1854
		Inverse variance weighted	3	0.23487	0.881732	0.71638	1.08525	0.916064	2	0.632527	0.0938635	0.0993243	0.51799
GCST90088250	CTSA	MR Egger	4	0.247682	0.693218	0.444366	1.08143
		Weighted median	4	0.283188	0.914562	0.776918	1.07659
		Inverse variance weighted	4	0.327742	0.930388	0.805205	1.07503	2.82728	3	0.419029	0.0597189	0.043547	0.303852
GCST90088259	GP6	MR Egger	6	0.318344	0.916895	0.789714	1.06456
		Weighted median	6	0.821048	1.00852	0.937058	1.08543
		Inverse variance weighted	6	0.593078	1.03937	0.902102	1.19754	21.7468	5	0.000584928	0.066706	0.0290704	0.0834303
GCST90088260	GNLY	MR Egger	4	0.672887	0.949581	0.771927	1.16812
		Weighted median	4	0.653839	0.98267	0.910384	1.0607
		Inverse variance weighted	4	0.813217	0.991284	0.921847	1.06595	3.01861	3	0.388765	0.0259693	0.0582533	0.699356
GCST90088264	KLK12	MR Egger	4	0.484253	0.86557	0.620806	1.20684
		Weighted median	4	0.440115	0.924084	0.756237	1.12919
		Inverse variance weighted	4	0.205289	0.895473	0.754844	1.0623	1.05828	3	0.787153	0.00863486	0.0369821	0.837105
GCST90088265	KLK13	MR Egger	5	0.336483	1.26715	0.84389	1.9027
		Weighted median	5	0.615591	1.04373	0.883128	1.23355
		Inverse variance weighted	5	0.85207	0.986715	0.857326	1.13563	4.06699	4	0.397016	-0.0408698	0.0318312	0.289336
GCST90088273	ASAH2	MR Egger	4	0.912978	0.984225	0.764776	1.26665
		Weighted median	4	0.521581	0.968534	0.878318	1.06802
		Inverse variance weighted	4	0.540194	0.97095	0.883543	1.067	0.529518	3	0.91236	-0.0054548	0.0479485	0.919816
GCST90088274	NID1	MR Egger	5	0.282303	0.828063	0.624038	1.09879
		Weighted median	5	0.00429072	0.821023	0.717099	0.940009
		Inverse variance weighted	5	0.0417741	0.834548	0.701174	0.993291	9.00284	4	0.0610284	0.0025468	0.0331753	0.943641
GCST90088277	SERPINE2	MR Egger	6	0.594962	1.01911	0.955631	1.0868
		Weighted median	6	0.457464	1.01998	0.968118	1.07462
		Inverse variance weighted	6	0.458088	1.01922	0.969236	1.07178	3.6549	5	0.60009	7.42508e-05	0.0138931	0.995992
GCST90088278	FOLH1	MR Egger	3	0.443638	0.670672	0.34827	1.29153
		Weighted median	3	0.48757	0.917899	0.720687	1.16908
		Inverse variance weighted	3	0.248692	0.881319	0.711062	1.09234	0.985104	2	0.611065	0.0821939	0.0950588	0.546125
GCST90088292	CD109	MR Egger	6	0.197601	0.893289	0.774028	1.03093
		Weighted median	6	0.411895	0.966217	0.890069	1.04888
		Inverse variance weighted	6	0.654976	0.983327	0.913419	1.05859	4.66868	5	0.457637	0.0375128	0.024488	0.200313
GCST90088314	LRIG3	MR Egger	7	0.314024	1.07576	0.946587	1.22256
		Weighted median	7	0.218838	1.06904	0.961122	1.18907
		Inverse variance weighted	7	0.275763	1.05009	0.961731	1.14657	4.91101	6	0.555276	-0.0152373	0.0299167	0.632199
GCST90088335	CA6	MR Egger	6	0.820613	1.02248	0.85409	1.22406
		Weighted median	6	0.143327	1.06347	0.979341	1.15482
		Inverse variance weighted	6	0.320558	1.05396	0.950144	1.16911	9.26457	5	0.0989655	0.011994	0.0281955	0.692442
GCST90088338	CDK5;CDK5R1	MR Egger	3	0.424896	0.554685	0.2232	1.37847
		Weighted median	3	0.789649	0.963458	0.732908	1.26653
		Inverse variance weighted	3	0.263615	0.880292	0.703948	1.10081	1.07751	2	0.583473	0.130076	0.126803	0.491889
GCST90088345	DKK4	MR Egger	7	0.0303967	1.27721	1.08803	1.49929
		Weighted median	7	0.00823872	1.19712	1.04754	1.36804
		Inverse variance weighted	7	0.0493499	1.15792	1.00041	1.34022	11.1597	6	0.0835657	-0.0425486	0.0227822	0.120782
GCST90088347	FETUB	MR Egger	5	0.721593	0.91315	0.579417	1.43911
		Weighted median	5	0.584955	1.06166	0.856501	1.31597
		Inverse variance weighted	5	0.402847	0.893825	0.68713	1.1627	13.1474	4	0.0105773	-0.00693445	0.0561301	0.90949
GCST90088356	SERPINA5	MR Egger	5	0.608961	1.10977	0.775384	1.58836
		Weighted median	5	0.0986938	0.869023	0.735633	1.0266
		Inverse variance weighted	5	0.0168354	0.837546	0.72423	0.968591	4.46032	4	0.347279	-0.0480022	0.0288105	0.194276
GCST90088358	PIK3CG	MR Egger	3	0.422525	0.66561	0.356654	1.2422
		Weighted median	3	0.581023	0.939839	0.75397	1.17153
		Inverse variance weighted	3	0.236672	0.891053	0.736085	1.07865	0.926878	2	0.629116	0.0978835	0.10169	0.51214
GCST90088366	TPSB2	MR Egger	4	0.614991	1.04815	0.89655	1.22538
		Weighted median	4	0.667844	1.01309	0.954671	1.07508
		Inverse variance weighted	4	0.897933	1.00561	0.923277	1.09528	6.32891	3	0.0966596	-0.0261565	0.0399606	0.579967
GCST90088383	FN1	MR Egger	4	0.362769	0.805977	0.561442	1.15702
		Weighted median	4	0.303208	0.938809	0.832478	1.05872
		Inverse variance weighted	4	0.548944	0.967979	0.870251	1.07668	2.48411	3	0.478169	0.0458887	0.0441685	0.407948
GCST90088384	FN1	MR Egger	5	0.662688	0.949522	0.769236	1.17206
		Weighted median	5	0.234573	0.932816	0.831749	1.04616
		Inverse variance weighted	5	0.0798169	0.911859	0.822415	1.01103	1.62706	4	0.80392	-0.0111303	0.0257487	0.694735
GCST90088394	SERPINA4	MR Egger	3	0.322823	0.608153	0.353861	1.04519
		Weighted median	3	0.872338	0.985184	0.821198	1.18192
		Inverse variance weighted	3	0.980263	0.997187	0.7977	1.24656	3.73291	2	0.154671	0.096905	0.0516186	0.311589
GCST90088427	CCL22	MR Egger	6	0.744955	0.933736	0.635062	1.37288
		Weighted median	6	0.974952	1.00291	0.836431	1.20253
		Inverse variance weighted	6	0.753079	1.02448	0.881188	1.19107	6.39299	5	0.269835	0.0310172	0.0596023	0.630259
GCST90088432	CCL17	MR Egger	10	0.409298	0.927479	0.782891	1.09877
		Weighted median	10	0.234578	1.06042	0.962644	1.16813
		Inverse variance weighted	10	0.638896	1.02242	0.931978	1.12164	16.9205	9	0.0499759	0.0343938	0.0259718	0.221994
GCST90088437	DKK1	MR Egger	6	0.0602812	1.23982	1.0541	1.45826
		Weighted median	6	0.0202078	1.16139	1.02363	1.31769
		Inverse variance weighted	6	0.104631	1.13393	0.974221	1.31983	10.2099	5	0.0695026	-0.0413871	0.023665	0.155221
GCST90088467	MAP2K2	MR Egger	4	0.791476	1.03327	0.835276	1.27819
		Weighted median	4	0.925265	0.99356	0.868091	1.13716
		Inverse variance weighted	4	0.585268	0.966399	0.854759	1.09262	1.86983	3	0.599859	-0.0235391	0.0311851	0.529134
GCST90088474	LRPAP1	MR Egger	4	0.217711	0.845186	0.702002	1.01757
		Weighted median	4	0.0406737	0.880403	0.779309	0.99461
		Inverse variance weighted	4	0.0153295	0.873418	0.782899	0.974404	2.12352	3	0.547169	0.0154858	0.0360559	0.709407
GCST90088480	KDR	MR Egger	7	0.457598	0.945816	0.825791	1.08329
		Weighted median	7	0.243352	0.95236	0.877378	1.03375
		Inverse variance weighted	7	0.0981082	0.942363	0.878351	1.01104	1.62476	6	0.950781	-0.00160064	0.0259092	0.953132
GCST90088485	IGF2R	MR Egger	3	0.749504	1.07317	0.768892	1.49787
		Weighted median	3	0.344139	1.04835	0.950652	1.15608
		Inverse variance weighted	3	0.394688	1.04026	0.949881	1.13923	0.348543	2	0.840069	-0.0163313	0.0858106	0.880271
GCST90088510	TEK	MR Egger	3	0.650613	1.14109	0.747466	1.74199
		Weighted median	3	0.506764	1.04707	0.914122	1.19934
		Inverse variance weighted	3	0.554736	1.05615	0.881039	1.26608	4.90576	2	0.0860455	-0.0357914	0.082984	0.74077
GCST90088544	ETHE1	MR Egger	4	0.372429	1.48522	0.752349	2.93198
		Weighted median	4	0.150328	0.890416	0.760162	1.04299
		Inverse variance weighted	4	0.252788	0.93211	0.826301	1.05147	2.76265	3	0.429685	-0.094008	0.0689139	0.305751
GCST90088583	AGER	MR Egger	3	0.500683	0.360066	0.0484201	2.67756
		Weighted median	3	0.987326	1.0016	0.821966	1.2205
		Inverse variance weighted	3	0.699632	1.03169	0.880473	1.20888	1.59804	2	0.449769	0.185168	0.179503	0.490111
GCST90088584	BPI	MR Egger	6	0.621268	0.96277	0.837741	1.10646
		Weighted median	6	0.373292	0.961788	0.882734	1.04792
		Inverse variance weighted	6	0.421161	0.968037	0.894369	1.04777	1.29254	5	0.935697	0.00246553	0.0263746	0.930016
GCST90088587	CFB	MR Egger	3	0.846586	1.11935	0.455446	2.75104
		Weighted median	3	0.0114147	0.803491	0.678207	0.951919
		Inverse variance weighted	3	0.00688195	0.807191	0.691051	0.942849	0.830369	2	0.660218	-0.104863	0.144937	0.601268
GCST90088607	PLG	MR Egger	5	0.0548833	1.5349	1.16678	2.01917
		Weighted median	5	0.213114	1.13417	0.930255	1.38278
		Inverse variance weighted	5	0.153321	1.16333	0.945183	1.43183	7.91115	4	0.0948877	-0.0607266	0.025828	0.100197
GCST90088608	KLKB1	MR Egger	4	0.505238	1.0872	0.886997	1.33258
		Weighted median	4	0.0524457	1.07459	0.999238	1.15563
		Inverse variance weighted	4	0.0294831	1.07443	1.00718	1.14616	1.04148	3	0.791216	-0.00520106	0.0433428	0.915452
GCST90088610	SELP	MR Egger	9	0.687087	1.02989	0.897644	1.18161
		Weighted median	9	0.846084	0.993221	0.927292	1.06384
		Inverse variance weighted	9	0.72589	0.98568	0.909321	1.06845	13.4788	8	0.0964045	-0.0255623	0.0326396	0.4592
GCST90088611	TNC	MR Egger	5	0.726637	1.02039	0.92049	1.13112
		Weighted median	5	0.896321	0.995233	0.926217	1.06939
		Inverse variance weighted	5	0.782763	0.990169	0.923013	1.06221	1.00963	4	0.908333	-0.0181078	0.0231678	0.491465
GCST90088634	IL1RL1	MR Egger	5	0.853844	0.986792	0.866571	1.12369
		Weighted median	5	0.858937	1.00665	0.93566	1.08303
		Inverse variance weighted	5	0.876345	1.00561	0.93722	1.07898	3.13397	4	0.535662	0.00836384	0.0246337	0.756591
GCST90088643	PA2G4	MR Egger	4	0.918155	1.02403	0.685896	1.52886
		Weighted median	4	0.678449	0.972226	0.851009	1.11071
		Inverse variance weighted	4	0.611889	0.970498	0.864479	1.08952	0.0860257	3	0.99346	-0.0133868	0.0488101	0.809614
GCST90088663	CST2	MR Egger	5	0.939998	1.00741	0.844018	1.20243
		Weighted median	5	0.455794	1.03783	0.941336	1.14422
		Inverse variance weighted	5	0.447315	1.03709	0.944114	1.13921	4.15076	4	0.385987	0.00935313	0.0233322	0.715361
GCST90088666	CLEC1B	MR Egger	6	0.787962	0.948968	0.664054	1.35613
		Weighted median	6	0.491467	1.03583	0.936977	1.14512
		Inverse variance weighted	6	0.919742	1.00919	0.844626	1.20582	20.0249	5	0.00123634	0.0191621	0.0475062	0.707314
GCST90088668	CRP	MR Egger	3	0.659045	1.4217	0.444735	4.54482
		Weighted median	3	0.921097	1.01044	0.8227	1.24103
		Inverse variance weighted	3	0.576137	0.941656	0.762706	1.16259	3.80486	2	0.149205	-0.0822599	0.115775	0.606729
GCST90088690	ENTPD5	MR Egger	7	0.590645	1.05266	0.883533	1.25416
		Weighted median	7	0.272109	1.0511	0.961647	1.14887
		Inverse variance weighted	7	0.439056	1.04904	0.92924	1.18428	12.8803	6	0.0449758	-0.00183778	0.0310813	0.95514
GCST90088696	MFGE8	MR Egger	4	0.531294	0.861584	0.583841	1.27146
		Weighted median	4	0.573817	0.956417	0.818855	1.11709
		Inverse variance weighted	4	0.545587	0.956757	0.828978	1.10423	0.465171	3	0.926474	0.0211013	0.0371729	0.627497
GCST90088707	ZAP70	MR Egger	3	0.42286	0.617236	0.294376	1.2942
		Weighted median	3	0.791029	0.970809	0.779763	1.20866
		Inverse variance weighted	3	0.2627	0.901286	0.751406	1.08106	1.07272	2	0.584874	0.131052	0.126762	0.489406
GCST90088714	IL5RA	MR Egger	6	0.337889	1.11095	0.919076	1.34289
		Weighted median	6	0.400808	1.0517	0.935024	1.18293
		Inverse variance weighted	6	0.687573	1.02177	0.91996	1.13485	3.24528	5	0.662229	-0.0221514	0.0213255	0.357593
GCST90088733	FUT3	MR Egger	4	0.578718	1.07708	0.863042	1.3442
		Weighted median	4	0.831133	1.00828	0.934714	1.08763
		Inverse variance weighted	4	0.825352	0.987043	0.879081	1.10827	7.8977	3	0.0481739	-0.0482998	0.0527381	0.456429
GCST90088734	FUT5	MR Egger	5	0.959084	0.99686	0.892416	1.11353
		Weighted median	5	0.953487	1.00256	0.920035	1.09249
		Inverse variance weighted	5	0.949779	1.00229	0.933333	1.07635	3.636	4	0.457503	0.00252624	0.0185625	0.900366
GCST90088745	PLXNC1	MR Egger	8	0.632999	1.03493	0.905296	1.18312
		Weighted median	8	0.907392	0.992727	0.877838	1.12265
		Inverse variance weighted	8	0.721177	1.01848	0.921056	1.1262	3.62059	7	0.822293	-0.00769683	0.0216424	0.734282
GCST90088774	LPO	MR Egger	6	0.741905	1.04826	0.806905	1.3618
		Weighted median	6	0.393741	1.06165	0.925276	1.21812
		Inverse variance weighted	6	0.179662	1.07803	0.965977	1.20307	1.678	5	0.89166	0.00611654	0.0264723	0.82861
GCST90088777	TXNDC12	MR Egger	8	0.745858	0.964671	0.783747	1.18736
		Weighted median	8	0.336191	0.964191	0.895133	1.03858
		Inverse variance weighted	8	0.298422	0.956756	0.880263	1.0399	11.682	7	0.111512	-0.00745492	0.0864305	0.934071
GCST90088779	SELL	MR Egger	3	0.456612	0.754253	0.465725	1.22153
		Weighted median	3	0.0890391	0.893483	0.784708	1.01734
		Inverse variance weighted	3	0.544977	0.935296	0.753149	1.16149	6.44808	2	0.039794	0.0574233	0.0585187	0.506015
GCST90088788	VEGFA	MR Egger	8	0.60755	0.969635	0.867267	1.08409
		Weighted median	8	0.0303485	0.933255	0.876693	0.993466
		Inverse variance weighted	8	0.0341341	0.927438	0.865003	0.994381	10.4106	7	0.166473	-0.0211106	0.021093	0.355547
GCST90088804	ENG	MR Egger	4	0.782856	0.943277	0.655596	1.3572
		Weighted median	4	0.337099	0.941789	0.833241	1.06448
		Inverse variance weighted	4	0.449445	0.956019	0.850839	1.0742	2.10153	3	0.551603	0.00520105	0.0679719	0.945973
GCST90088818	MMP1	MR Egger	6	0.412672	1.07693	0.9186	1.26254
		Weighted median	6	0.817255	0.99129	0.920398	1.06764
		Inverse variance weighted	6	0.838996	0.992753	0.925481	1.06491	3.49856	5	0.623605	-0.0361401	0.03233	0.326235
GCST90088852	GRN	MR Egger	5	0.988878	1.00113	0.865239	1.15836
		Weighted median	5	0.384301	1.03992	0.952142	1.13579
		Inverse variance weighted	5	0.196655	1.0549	0.972692	1.14406	1.06726	4	0.899432	0.0208533	0.0246514	0.459728
GCST90088859	LGALS3BP	MR Egger	5	0.684838	1.2354	0.48947	3.11807
		Weighted median	5	0.885943	1.01662	0.811566	1.27349
		Inverse variance weighted	5	0.61582	0.9144	0.644661	1.297	18.4681	4	0.000999409	-0.0578884	0.083115	0.536239
GCST90088882	CD163	MR Egger	5	0.830041	1.08281	0.556079	2.10849
		Weighted median	5	0.812686	0.977113	0.806815	1.18336
		Inverse variance weighted	5	0.578305	0.92908	0.716814	1.2042	14.8347	4	0.00505657	-0.0326705	0.0654304	0.651876
GCST90088884	SIRT2	MR Egger	5	0.541243	0.943936	0.800735	1.11275
		Weighted median	5	0.737655	0.98434	0.897499	1.07958
		Inverse variance weighted	5	0.659748	0.981769	0.904555	1.06557	3.96464	4	0.410813	0.0172493	0.0308996	0.615636
GCST90088890	TNFAIP6	MR Egger	4	0.410688	1.10949	0.910725	1.35164
		Weighted median	4	0.373065	0.967229	0.898851	1.04081
		Inverse variance weighted	4	0.375657	0.961112	0.880367	1.04926	4.28803	3	0.231995	-0.0647365	0.0421615	0.264453
GCST90088897	CD300C	MR Egger	4	0.311284	0.761023	0.510924	1.13355
		Weighted median	4	0.709348	0.97161	0.835064	1.13048
		Inverse variance weighted	4	0.951926	0.994649	0.835433	1.18421	6.11163	3	0.106304	0.0722158	0.0507651	0.290819
GCST90088924	MICB	MR Egger	5	0.648765	0.932272	0.709849	1.22439
		Weighted median	5	0.955197	0.993881	0.802318	1.23118
		Inverse variance weighted	5	0.499481	0.944341	0.799731	1.1151	3.32562	4	0.504883	0.00416276	0.0345636	0.91175
GCST90088927	RTN4R	MR Egger	3	0.44443	0.731446	0.437342	1.22333
		Weighted median	3	0.405284	0.934832	0.797639	1.09562
		Inverse variance weighted	3	0.753419	0.976529	0.842026	1.13252	2.03906	2	0.360764	0.062753	0.0546119	0.455911
GCST90088934	CD200	MR Egger	3	0.973538	1.00757	0.706047	1.43788
		Weighted median	3	0.178794	0.916147	0.806339	1.04091
		Inverse variance weighted	3	0.130348	0.909164	0.803629	1.02856	0.634163	2	0.728271	-0.0280072	0.0463716	0.654102
GCST90088942	ICAM5	MR Egger	3	0.572137	0.870819	0.619366	1.22436
		Weighted median	3	0.623057	0.96121	0.820925	1.12547
		Inverse variance weighted	3	0.754648	0.977103	0.844985	1.12988	1.4632	2	0.481138	0.0268007	0.0365978	0.597606
GCST90088972	MAP2K4	MR Egger	3	0.737963	1.08366	0.755484	1.5544
		Weighted median	3	0.1635	0.91165	0.800426	1.03833
		Inverse variance weighted	3	0.108532	0.90295	0.797104	1.02285	1.21928	2	0.543548	-0.0454696	0.0430458	0.482572
GCST90088996	CCL11	MR Egger	3	0.547583	1.23774	0.761526	2.01175
		Weighted median	3	0.082523	1.08075	0.990042	1.17976
		Inverse variance weighted	3	0.0921739	1.07283	0.988546	1.1643	0.351983	2	0.838625	-0.0657429	0.112312	0.662856
GCST90089008	CKAP2	MR Egger	6	0.32234	0.847977	0.63674	1.12929
		Weighted median	6	0.445932	0.937297	0.793526	1.10712
		Inverse variance weighted	6	0.928548	0.99361	0.86371	1.14305	1.90881	5	0.861614	0.0391513	0.031495	0.28172
GCST90089031	CD27	MR Egger	3	0.807367	1.90006	0.0337683	106.912
		Weighted median	3	0.746648	0.966398	0.785414	1.18909
		Inverse variance weighted	3	0.692929	0.962296	0.795171	1.16455	0.191395	2	0.908739	-0.134552	0.406212	0.79637
GCST90089039	CNDP1	MR Egger	5	0.878448	0.965345	0.637127	1.46264
		Weighted median	5	0.36356	0.950399	0.85162	1.06064
		Inverse variance weighted	5	0.269627	0.948342	0.863111	1.04199	0.0550047	4	0.999629	-0.00558817	0.064932	0.936839
GCST90089040	COLEC12	MR Egger	5	0.977738	0.995227	0.730271	1.35631
		Weighted median	5	0.936788	1.00824	0.82323	1.23482
		Inverse variance weighted	5	0.794011	1.02161	0.870145	1.19944	3.64247	4	0.456549	0.00845792	0.0420445	0.853436
GCST90089041	CST1	MR Egger	4	0.980694	0.997016	0.804539	1.23554
		Weighted median	4	0.515727	1.02805	0.945766	1.11749
		Inverse variance weighted	4	0.594281	1.02609	0.933301	1.12811	4.3862	3	0.222668	0.0130528	0.0421772	0.786227
GCST90089043	FCN3	MR Egger	6	0.547358	0.951402	0.819915	1.10398
		Weighted median	6	0.627496	0.972159	0.867373	1.0896
		Inverse variance weighted	6	0.476697	0.964711	0.873824	1.06505	3.99042	5	0.550797	0.00608942	0.0248348	0.81837
GCST90089065	SNRPF	MR Egger	4	0.971994	0.996487	0.837263	1.18599
		Weighted median	4	0.603255	1.01931	0.94837	1.09556
		Inverse variance weighted	4	0.578496	1.01974	0.951781	1.09256	0.577534	3	0.901556	0.0112856	0.0398975	0.803869
GCST90089067	CTSD	MR Egger	3	0.495294	0.858498	0.639402	1.15267
		Weighted median	3	0.255702	0.908939	0.770959	1.07161
		Inverse variance weighted	3	0.221763	0.911115	0.784735	1.05785	0.210956	2	0.899895	0.0142067	0.0309519	0.726058
GCST90089072	NRP1	MR Egger	3	0.931539	1.04732	0.452421	2.42445
		Weighted median	3	0.986717	0.998513	0.838074	1.18967
		Inverse variance weighted	3	0.984575	0.998517	0.859065	1.16061	1.79028	2	0.408551	-0.00871833	0.075995	0.927283
GCST90089075	TCN2	MR Egger	8	0.593798	1.06802	0.849358	1.34298
		Weighted median	8	0.217484	1.08286	0.95417	1.22891
		Inverse variance weighted	8	0.128661	1.08386	0.976918	1.20252	6.44815	7	0.4885	0.00403104	0.0282573	0.891233
GCST90089076	MINPP1	MR Egger	4	0.831374	0.950383	0.629288	1.43532
		Weighted median	4	0.699771	1.02985	0.886842	1.19592
		Inverse variance weighted	4	0.601639	1.04091	0.89544	1.21001	3.77611	3	0.286678	0.0189662	0.0397168	0.680078
GCST90089084	PGLYRP2	MR Egger	3	0.913046	1.02758	0.697168	1.51458
		Weighted median	3	0.0137967	0.848646	0.744728	0.967065
		Inverse variance weighted	3	0.00450261	0.841832	0.747536	0.948024	1.18115	2	0.55401	-0.0780747	0.0737819	0.482009
GCST90089086	HPSE	MR Egger	5	0.957738	0.995375	0.849967	1.16566
		Weighted median	5	0.531704	0.971493	0.887311	1.06366
		Inverse variance weighted	5	0.458788	0.969449	0.893049	1.05239	0.404135	4	0.982137	-0.00849742	0.0221623	0.726967
GCST90089098	PAM	MR Egger	6	0.808529	0.97165	0.781505	1.20806
		Weighted median	6	0.91848	0.994808	0.90043	1.09908
		Inverse variance weighted	6	0.698344	0.982397	0.89801	1.07472	3.10449	5	0.683881	0.00439044	0.0403971	0.918688
GCST90089106	CD300A	MR Egger	5	0.373765	0.840811	0.606927	1.16482
		Weighted median	5	0.450582	0.954734	0.846483	1.07683
		Inverse variance weighted	5	0.716001	0.97566	0.854365	1.11417	6.31406	4	0.17689	0.0419262	0.0427696	0.399237
GCST90089107	MLN	MR Egger	8	0.0507483	1.24319	1.04345	1.48116
		Weighted median	8	0.117206	1.08626	0.979437	1.20474
		Inverse variance weighted	8	0.12152	1.07449	0.981083	1.1768	8.61475	7	0.281511	-0.0419698	0.0227265	0.114307
GCST90089108	CRTAC1	MR Egger	5	0.533014	1.10239	0.839857	1.44699
		Weighted median	5	0.225239	1.04571	0.972836	1.12403
		Inverse variance weighted	5	0.836119	1.01297	0.89654	1.14452	13.4286	4	0.00936095	-0.0367521	0.0528591	0.536893
GCST90089111	TREM2	MR Egger	7	0.882311	0.96738	0.637334	1.46834
		Weighted median	7	0.121912	1.07689	0.980405	1.18288
		Inverse variance weighted	7	0.149037	1.068	0.976701	1.16784	4.18645	6	0.651461	0.0423275	0.0889586	0.654271
GCST90089125	TMX3	MR Egger	4	0.892078	0.981153	0.769559	1.25093
		Weighted median	4	0.869031	0.990697	0.886524	1.10711
		Inverse variance weighted	4	0.606428	0.972235	0.873466	1.08217	1.4579	3	0.69202	-0.002708	0.0329854	0.942046
GCST90089128	F13B	MR Egger	3	0.576376	1.10847	0.857107	1.43354
		Weighted median	3	0.285002	1.07093	0.944501	1.21428
		Inverse variance weighted	3	0.261008	1.07273	0.949126	1.21242	0.229211	2	0.891718	-0.0109419	0.038523	0.823817
GCST90089143	OBP2B	MR Egger	6	0.331441	0.899671	0.745736	1.08538
		Weighted median	6	0.118068	0.931068	0.8513	1.01831
		Inverse variance weighted	6	0.296207	0.957036	0.88134	1.03923	5.20584	5	0.39128	0.0217739	0.029924	0.507139
GCST90089149	CRISPLD2	MR Egger	5	0.564634	0.877069	0.588888	1.30628
		Weighted median	5	0.551016	1.05974	0.875718	1.28243
		Inverse variance weighted	5	0.806839	1.02058	0.866794	1.20166	2.91832	4	0.571587	0.0339136	0.0414834	0.473517
GCST90089155	FAM189A2	MR Egger	7	0.818242	1.02085	0.863845	1.20639
		Weighted median	7	0.750294	1.01727	0.915456	1.13041
		Inverse variance weighted	7	0.795233	1.01367	0.914867	1.12315	7.19981	6	0.302764	-0.00284181	0.025411	0.915306
GCST90089160	LEAP2	MR Egger	4	0.831869	0.973735	0.784358	1.20884
		Weighted median	4	0.430181	0.961603	0.872466	1.05985
		Inverse variance weighted	4	0.129619	0.93342	0.853847	1.02041	1.02942	3	0.794133	-0.0129346	0.030756	0.714958
GCST90089183	SFTPC	MR Egger	4	0.896522	1.03514	0.65339	1.63994
		Weighted median	4	0.384266	0.939574	0.816493	1.08121
		Inverse variance weighted	4	0.684283	0.973426	0.854912	1.10837	2.42333	3	0.489307	-0.0162737	0.0591883	0.809155
GCST90089221	NOG	MR Egger	8	0.497751	0.874258	0.606872	1.25945
		Weighted median	8	0.618833	1.04309	0.883364	1.2317
		Inverse variance weighted	8	0.66181	0.969981	0.846159	1.11192	12.1739	7	0.0949844	0.0255782	0.0421774	0.566443
GCST90089225	HAAO	MR Egger	4	0.889831	1.01648	0.828633	1.2469
		Weighted median	4	0.163106	1.06007	0.976634	1.15063
		Inverse variance weighted	4	0.244626	1.055	0.96401	1.15458	4.10403	3	0.250448	0.0154197	0.0369442	0.71694
GCST90089258	UTS2	MR Egger	4	0.227472	0.607647	0.344504	1.07179
		Weighted median	4	0.813445	1.02364	0.843053	1.24292
		Inverse variance weighted	4	0.927565	0.992054	0.835297	1.17823	3.312	3	0.345976	0.0980474	0.0554517	0.219064
GCST90089266	POFUT2	MR Egger	3	0.296142	0.716886	0.516712	0.994608
		Weighted median	3	0.795726	0.98435	0.873543	1.10921
		Inverse variance weighted	3	0.815538	1.02219	0.850053	1.22919	5.62381	2	0.0600903	0.101395	0.0449703	0.265755
GCST90089267	SIGLEC10	MR Egger	3	0.739094	0.911458	0.599906	1.38481
		Weighted median	3	0.165456	1.18643	0.931806	1.51063
		Inverse variance weighted	3	0.37768	1.09424	0.895804	1.33664	1.41031	2	0.494032	0.0557867	0.0572003	0.507965
GCST90089295	PSAP	MR Egger	4	0.881021	1.01741	0.833292	1.24221
		Weighted median	4	0.536472	0.975898	0.903251	1.05439
		Inverse variance weighted	4	0.542132	0.976535	0.904757	1.05401	1.84308	3	0.605606	-0.0169347	0.0388667	0.705563
GCST90089296	AOC1	MR Egger	5	0.772407	1.02753	0.868423	1.2158
		Weighted median	5	0.325345	1.02839	0.972588	1.0874
		Inverse variance weighted	5	0.273988	1.02911	0.977536	1.08341	3.78189	4	0.436328	0.000912415	0.0479136	0.986003
GCST90089319	SIRPB1	MR Egger	5	0.366559	1.06794	0.945824	1.20582
		Weighted median	5	0.610635	1.01575	0.956451	1.07872
		Inverse variance weighted	5	0.658544	1.01736	0.942589	1.09806	8.4236	4	0.0772371	-0.0367554	0.0365355	0.388521
GCST90089321	SCGB3A1	MR Egger	8	0.844059	0.961193	0.658833	1.40232
		Weighted median	8	0.766702	1.02363	0.877254	1.19444
		Inverse variance weighted	8	0.179911	1.0885	0.961615	1.23213	3.50084	7	0.835137	0.021091	0.0308672	0.519927
GCST90089322	CPXM1	MR Egger	3	0.20504	1.36233	1.1129	1.66767
		Weighted median	3	0.14243	1.0835	0.973395	1.20606
		Inverse variance weighted	3	0.359121	1.09088	0.905804	1.31378	6.71912	2	0.0347506	-0.107021	0.0429896	0.243166
GCST90089324	CGREF1	MR Egger	6	0.0968249	0.763382	0.597544	0.975245
		Weighted median	6	0.0513616	0.828867	0.686256	1.00111
		Inverse variance weighted	6	0.191482	0.887754	0.742513	1.0614	8.98371	5	0.109716	0.0466806	0.0296666	0.190712
GCST90089326	FAM163A	MR Egger	4	0.315362	1.32618	0.874385	2.01142
		Weighted median	4	0.406335	0.935701	0.79985	1.09463
		Inverse variance weighted	4	0.852234	0.986388	0.853919	1.13941	4.09477	3	0.251411	-0.0633938	0.0434691	0.28211
GCST90089344	VCY	MR Egger	3	0.580286	4.7519	0.0922489	244.779
		Weighted median	3	0.772626	1.05683	0.726406	1.53754
		Inverse variance weighted	3	0.44382	1.1288	0.827829	1.5392	0.593397	2	0.743268	-0.454271	0.633625	0.604019
GCST90089366	C2orf40	MR Egger	4	0.274659	0.66533	0.38929	1.13711
		Weighted median	4	0.567121	1.06831	0.85196	1.33959
		Inverse variance weighted	4	0.976767	0.997027	0.815974	1.21825	3.47458	3	0.324074	0.0744322	0.0471834	0.255406
GCST90089382	MRPL58	MR Egger	4	0.971753	0.988444	0.558959	1.74793
		Weighted median	4	0.370617	0.943194	0.829848	1.07202
		Inverse variance weighted	4	0.404813	0.955118	0.857305	1.06409	1.57617	3	0.664805	-0.00766684	0.0638368	0.915381
GCST90089389	CCDC126	MR Egger	4	0.366166	1.35779	0.80943	2.27764
		Weighted median	4	0.864025	1.01326	0.871421	1.17819
		Inverse variance weighted	4	0.945565	0.995472	0.873868	1.134	1.70686	3	0.635409	-0.0604592	0.0497493	0.348252
GCST90089393	WISP2	MR Egger	5	0.15764	0.761377	0.57248	1.0126
		Weighted median	5	0.604197	0.956078	0.806745	1.13305
		Inverse variance weighted	5	0.981463	0.998135	0.852726	1.16834	5.44714	4	0.244416	0.0787984	0.0373001	0.125064
GCST90089398	TP53I13	MR Egger	3	0.854095	1.31515	0.131641	13.1389
		Weighted median	3	0.569686	0.936566	0.747162	1.17398
		Inverse variance weighted	3	0.639726	0.949168	0.762908	1.1809	2.55692	2	0.278466	-0.0693495	0.247623	0.826161
GCST90089406	ADGRF5	MR Egger	5	0.918547	0.991698	0.856066	1.14882
		Weighted median	5	0.142114	0.963792	0.917484	1.01244
		Inverse variance weighted	5	0.0808308	0.960445	0.917901	1.00496	0.971328	4	0.914112	-0.0343589	0.0765988	0.68417
GCST90089413	GKN2	MR Egger	4	0.2122	1.156	0.987958	1.35262
		Weighted median	4	0.269374	1.07491	0.945586	1.22192
		Inverse variance weighted	4	0.679376	1.03732	0.871866	1.23418	6.64626	3	0.0840694	-0.0580891	0.0278844	0.172636
GCST90089422	PCYOX1	MR Egger	4	0.950971	1.01006	0.761473	1.33979
		Weighted median	4	0.933969	1.00387	0.916198	1.09993
		Inverse variance weighted	4	0.873047	0.992607	0.906254	1.08719	3.32378	3	0.344346	-0.00990427	0.0753333	0.907434
GCST90089430	PSG3	MR Egger	8	0.137699	0.744751	0.531495	1.04357
		Weighted median	8	0.344463	0.964082	0.893671	1.04004
		Inverse variance weighted	8	0.844351	0.990872	0.904188	1.08587	11.1239	7	0.133306	0.15928	0.0931986	0.138303
GCST90089435	LILRB4	MR Egger	6	0.515959	1.05796	0.905909	1.23552
		Weighted median	6	0.727355	0.985761	0.909405	1.06853
		Inverse variance weighted	6	0.537405	0.976879	0.90689	1.05227	3.37102	5	0.642988	-0.0309208	0.0269461	0.315139
GCST90089439	PCDHGA1	MR Egger	9	0.620394	0.963556	0.837289	1.10886
		Weighted median	9	0.11989	0.949842	0.890198	1.01348
		Inverse variance weighted	9	0.135046	0.945638	0.878798	1.01756	12.7024	8	0.122506	-0.0115308	0.0366506	0.762224
GCST90089445	SPACA7	MR Egger	3	0.929012	1.02296	0.687484	1.52215
		Weighted median	3	0.454831	0.919113	0.736724	1.14666
		Inverse variance weighted	3	0.148293	0.871302	0.722847	1.05025	2.10034	2	0.349879	-0.032243	0.0354723	0.530337
GCST90089446	POGLUT1	MR Egger	4	0.839707	1.0287	0.807974	1.30974
		Weighted median	4	0.597182	1.0262	0.932343	1.1295
		Inverse variance weighted	4	0.572473	1.03242	0.924139	1.15339	4.32599	3	0.228346	0.00111592	0.0315493	0.974997
GCST90089456	IGLL1	MR Egger	7	0.808375	0.951077	0.647481	1.39702
		Weighted median	7	0.867094	0.988188	0.859803	1.13574
		Inverse variance weighted	7	0.929441	0.991394	0.818764	1.20042	17.6428	6	0.00718964	0.00913757	0.036295	0.811248
GCST90089466	NCAM2	MR Egger	4	0.350776	0.766637	0.497967	1.18026
		Weighted median	4	0.111075	0.901868	0.794264	1.02405
		Inverse variance weighted	4	0.270762	0.916871	0.785648	1.07001	5.42384	3	0.143265	0.0428222	0.048883	0.473407
GCST90089478	TRIL	MR Egger	5	0.631019	1.04732	0.883553	1.24145
		Weighted median	5	0.533578	1.03101	0.9365	1.13506
		Inverse variance weighted	5	0.703994	1.01812	0.928056	1.11692	2.89165	4	0.576118	-0.00877423	0.0225711	0.723419
GCST90089491	ICAM4	MR Egger	4	0.25294	0.787247	0.586126	1.05738
		Weighted median	4	0.508096	0.952974	0.826282	1.09909
		Inverse variance weighted	4	0.841915	0.986887	0.866825	1.12358	3.21099	3	0.360224	0.0508474	0.0306513	0.239001
GCST90089511	GC	MR Egger	3	0.98253	0.977115	0.187065	5.10385
		Weighted median	3	0.602029	0.920848	0.675444	1.25541
		Inverse variance weighted	3	0.574689	0.928744	0.717406	1.20234	1.83482	2	0.399553	-0.0247399	0.401726	0.960844
GCST90089512	SERPINA10	MR Egger	7	0.696164	1.03779	0.870585	1.2371
		Weighted median	7	0.955658	1.00347	0.888103	1.13383
		Inverse variance weighted	7	0.793355	0.986222	0.888983	1.0941	6.09209	6	0.412954	-0.0134843	0.0186822	0.502766
GCST90089538	DEFB1	MR Egger	4	0.580657	0.925223	0.732781	1.16821
		Weighted median	4	0.57721	0.971566	0.87786	1.07527
		Inverse variance weighted	4	0.672122	0.979025	0.887484	1.08001	0.447222	3	0.930324	0.0160431	0.0306311	0.652704
GCST90089569	GFRAL	MR Egger	3	0.479639	0.761062	0.460695	1.25726
		Weighted median	3	0.72892	1.03713	0.8439	1.2746
		Inverse variance weighted	3	0.352215	1.10071	0.899239	1.34732	3.02961	2	0.219851	0.0758768	0.049765	0.36955
GCST90089570	B4GALT3	MR Egger	26	0.38445	2.05954	0.416477	10.1847
		Weighted median	26	0.0425795	1.79473	1.01975	3.15868
		Inverse variance weighted	26	0.0216748	1.58685	1.06991	2.35354	16.873	25	0.886348	-0.0243292	0.0737459	0.744333
GCST90089576	CTAG1A	MR Egger	5	0.547833	0.877822	0.601404	1.28129
		Weighted median	5	0.435095	1.07521	0.8962	1.28999
		Inverse variance weighted	5	0.103212	1.13607	0.974454	1.3245	2.51404	4	0.642123	0.0546199	0.0373498	0.239808
GCST90089585	SUMF1	MR Egger	4	0.308992	0.685052	0.395875	1.18547
		Weighted median	4	0.498709	1.04266	0.923798	1.17683
		Inverse variance weighted	4	0.462824	1.04213	0.933419	1.16351	3.25207	3	0.35437	0.119357	0.0781065	0.266065
GCST90089592	IGFL3	MR Egger	5	0.208312	0.68437	0.429816	1.08968
		Weighted median	5	0.519726	1.07197	0.867535	1.32459
		Inverse variance weighted	5	0.806391	1.02147	0.861887	1.2106	4.42445	4	0.3516	0.0784076	0.0435698	0.16975
GCST90089595	CNTNAP2	MR Egger	3	0.637064	2.81909	0.118585	67.0174
		Weighted median	3	0.0464155	1.29283	1.00408	1.66462
		Inverse variance weighted	3	0.718796	1.09511	0.667836	1.79576	12.0275	2	0.00244487	-0.13916	0.233601	0.657968
GCST90089610	RAB26	MR Egger	6	0.239006	0.850923	0.676847	1.06977
		Weighted median	6	0.389001	1.07531	0.911563	1.26847
		Inverse variance weighted	6	0.757128	1.02571	0.873297	1.20471	7.55801	5	0.182336	0.049706	0.0254927	0.122983
GCST90089613	GALNT10	MR Egger	18	0.25846	3.07336	0.469852	20.1032
		Weighted median	18	0.973531	0.98812	0.487759	2.00177
		Inverse variance weighted	18	0.562083	1.16445	0.69595	1.94835	10.9061	17	0.861402	-0.0843232	0.0800668	0.307913
GCST90089622	LILRB5	MR Egger	4	0.238349	1.3991	0.941626	2.07883
		Weighted median	4	0.167169	1.15896	0.940073	1.42882
		Inverse variance weighted	4	0.019338	1.21581	1.03217	1.43212	2.08511	3	0.554931	-0.0396173	0.0518975	0.524995
GCST90089632	ADAM23	MR Egger	8	0.498198	0.942963	0.80377	1.10626
		Weighted median	8	0.350237	0.947075	0.844956	1.06154
		Inverse variance weighted	8	0.140044	0.933212	0.851348	1.02295	6.50253	7	0.482442	-0.00404826	0.0254554	0.878861
GCST90089637	LILRA6	MR Egger	6	0.506392	0.962476	0.868423	1.06672
		Weighted median	6	0.184759	0.947441	0.874781	1.02614
		Inverse variance weighted	6	0.544763	0.978679	0.912744	1.04938	2.42313	5	0.788025	0.00919502	0.0212326	0.6873
GCST90089644	MAN1B1	MR Egger	3	0.467362	0.862869	0.664741	1.12005
		Weighted median	3	0.799077	1.01446	0.908266	1.13308
		Inverse variance weighted	3	0.6213	1.03974	0.890789	1.2136	4.19883	2	0.122528	0.052824	0.0336626	0.361197
GCST90089652	CDSN	MR Egger	5	0.564103	1.05468	0.897448	1.23945
		Weighted median	5	0.174127	1.05402	0.977005	1.13711
		Inverse variance weighted	5	0.246026	1.04503	0.970083	1.12577	4.48818	4	0.343951	-0.00352326	0.026767	0.903611
GCST90089653	SYT11	MR Egger	4	0.633838	0.919041	0.682644	1.2373
		Weighted median	4	0.892501	0.990033	0.856159	1.14484
		Inverse variance weighted	4	0.878785	1.00949	0.894073	1.13981	2.67452	3	0.444574	0.0232214	0.0339694	0.5648
GCST90089667	SEMG1	MR Egger	6	0.919354	1.02955	0.606235	1.74846
		Weighted median	6	0.147289	1.05549	0.981143	1.13547
		Inverse variance weighted	6	0.103172	1.05916	0.988417	1.13496	5.4538	5	0.363038	0.0174992	0.165009	0.920649
GCST90089674	IL21	MR Egger	3	0.844033	0.960031	0.697287	1.32178
		Weighted median	3	0.966695	1.00411	0.828442	1.21701
		Inverse variance weighted	3	0.935007	0.992582	0.829937	1.1871	0.122361	2	0.940654	0.00841329	0.0341149	0.846071
GCST90089677	VWA2	MR Egger	5	0.630035	0.902124	0.618368	1.31609
		Weighted median	5	0.515663	0.967684	0.876433	1.06844
		Inverse variance weighted	5	0.414058	0.9654	0.887175	1.05052	2.05932	4	0.72485	0.0201987	0.0559578	0.742049
GCST90089679	CETP	MR Egger	5	0.34808	0.93192	0.8228	1.05551
		Weighted median	5	0.791663	0.991132	0.927738	1.05886
		Inverse variance weighted	5	0.812831	1.00768	0.945857	1.07354	3.38945	4	0.494886	0.0543189	0.0380264	0.248477
GCST90089684	HBE1	MR Egger	4	0.49526	1.14132	0.834315	1.56129
		Weighted median	4	0.834436	1.02485	0.814147	1.29008
		Inverse variance weighted	4	0.36487	1.096	0.898871	1.33637	0.821228	3	0.844383	-0.0114479	0.0349745	0.77451
GCST90089703	H6PD	MR Egger	7	0.873499	1.01151	0.884796	1.15637
		Weighted median	7	0.480074	1.0275	0.952979	1.10784
		Inverse variance weighted	7	0.713472	1.01276	0.946502	1.08365	3.81915	6	0.701134	0.000655217	0.0312909	0.984104
GCST90089706	TMEM132C	MR Egger	3	0.56547	1.2591	0.722445	2.19439
		Weighted median	3	0.840498	1.01619	0.869087	1.18818
		Inverse variance weighted	3	0.715462	1.0283	0.88501	1.1948	0.80679	2	0.668048	-0.043487	0.0586067	0.593601
GCST90089749	COCH	MR Egger	7	0.984078	1.00218	0.817533	1.22853
		Weighted median	7	0.503987	0.958143	0.845207	1.08617
		Inverse variance weighted	7	0.280282	0.94741	0.858907	1.04503	6.05692	6	0.416844	-0.0148727	0.0236841	0.557592
GCST90089829	KNG1	MR Egger	3	0.320971	1.4108	0.972369	2.0469
		Weighted median	3	0.77524	0.977154	0.833801	1.14515
		Inverse variance weighted	3	0.896023	0.984375	0.777291	1.24663	4.62419	2	0.0990535	-0.0772316	0.0370287	0.284616
GCST90089832	LILRA5	MR Egger	4	0.340669	0.871715	0.701684	1.08295
		Weighted median	4	0.968306	1.00235	0.892859	1.12526
		Inverse variance weighted	4	0.714789	1.01918	0.920454	1.12849	3.00087	3	0.391491	0.048054	0.0300535	0.250948
GCST90089849	C1QTNF5	MR Egger	3	0.628815	1.21305	0.683299	2.15352
		Weighted median	3	0.287313	1.10088	0.922259	1.3141
		Inverse variance weighted	3	0.279749	1.09929	0.925893	1.30517	0.437018	2	0.803716	-0.0227209	0.0644752	0.784307
GCST90089855	GBP6	MR Egger	4	0.291117	0.705232	0.435698	1.14151
		Weighted median	4	0.672351	1.03538	0.881291	1.21641
		Inverse variance weighted	4	0.944644	1.00545	0.862526	1.17205	3.46998	3	0.324676	0.0836831	0.0553758	0.269855
GCST90089868	LGMN	MR Egger	6	0.833482	0.964461	0.70305	1.32307
		Weighted median	6	0.204988	1.1175	0.941107	1.32694
		Inverse variance weighted	6	0.262287	1.07924	0.944528	1.23316	2.44375	5	0.784942	0.023432	0.0304784	0.484887
GCST90089880	FAM151A	MR Egger	5	0.693638	0.924979	0.650372	1.31553
		Weighted median	5	0.347879	0.947837	0.847527	1.06002
		Inverse variance weighted	5	0.372739	0.955388	0.864165	1.05624	0.187793	4	0.995858	0.00953397	0.0507729	0.863035
GCST90089891	TMEM132A	MR Egger	3	0.814057	1.07136	0.683602	1.67906
		Weighted median	3	0.138267	0.938521	0.862992	1.02066
		Inverse variance weighted	3	0.497947	0.941422	0.79062	1.12099	9.21488	2	0.00997735	-0.0562528	0.0883759	0.639139
GCST90089914	HP	MR Egger	6	0.711619	0.975789	0.864591	1.10129
		Weighted median	6	0.403377	0.972236	0.910099	1.03862
		Inverse variance weighted	6	0.36577	0.971946	0.91382	1.03377	2.42737	5	0.787391	-0.00227211	0.030573	0.944326
GCST90089921	AMY1A	MR Egger	9	0.130619	0.897027	0.792093	1.01586
		Weighted median	9	0.188859	0.930319	0.835297	1.03615
		Inverse variance weighted	9	0.273689	0.951943	0.871588	1.03971	7.77338	8	0.455914	0.0232168	0.0174933	0.226097
GCST90089924	FJX1	MR Egger	4	0.690183	1.1139	0.704043	1.76235
		Weighted median	4	0.914584	0.991863	0.854296	1.15158
		Inverse variance weighted	4	0.688592	0.975019	0.861547	1.10343	2.35992	3	0.501139	-0.0277558	0.0469721	0.614471
GCST90089942	GLTPD2	MR Egger	4	0.235955	0.56691	0.29178	1.10147
		Weighted median	4	0.98441	1.00153	0.858866	1.1679
		Inverse variance weighted	4	0.864793	1.0159	0.847218	1.21816	4.81247	3	0.186056	0.124893	0.0708447	0.219971
GCST90089947	ITIH1	MR Egger	8	0.176084	1.10885	0.97166	1.2654
		Weighted median	8	0.92069	0.996573	0.931447	1.06625
		Inverse variance weighted	8	0.524441	0.978569	0.915419	1.04608	8.4515	7	0.294468	-0.0606198	0.029024	0.081755
GCST90089951	CDH7	MR Egger	7	0.686474	0.898756	0.551234	1.46537
		Weighted median	7	0.314598	0.920881	0.784214	1.08137
		Inverse variance weighted	7	0.465176	0.951611	0.833015	1.08709	5.242	6	0.513171	0.0089059	0.0373467	0.820985
GCST90089962	B3GNT2	MR Egger	4	0.287633	1.2144	0.931485	1.58324
		Weighted median	4	0.684087	1.0262	0.905984	1.16238
		Inverse variance weighted	4	0.89546	0.991515	0.873164	1.12591	3.69785	3	0.295993	-0.0468792	0.0282199	0.238554
GCST90089966	NAALAD2	MR Egger	3	0.862337	0.975384	0.780903	1.2183
		Weighted median	3	0.0462117	0.884498	0.78395	0.997942
		Inverse variance weighted	3	0.0157465	0.870001	0.777014	0.974116	1.40924	2	0.494296	-0.0408364	0.0348974	0.450179
GCST90089983	SURF1	MR Egger	6	0.968145	1.00554	0.779343	1.29739
		Weighted median	6	0.359601	0.929502	0.794921	1.08687
		Inverse variance weighted	6	0.191439	0.913892	0.798403	1.04609	1.22357	5	0.942596	-0.0189768	0.0218901	0.434898
GCST90089994	TPST2	MR Egger	4	0.806109	0.830542	0.22589	3.0537
		Weighted median	4	0.238654	1.13065	0.921775	1.38687
		Inverse variance weighted	4	0.385477	1.0985	0.888494	1.35815	4.90143	3	0.179159	0.0535666	0.124915	0.709823
GCST90089997	CEACAM1	MR Egger	5	0.58937	0.691971	0.208846	2.29271
		Weighted median	5	0.85925	1.02676	0.766831	1.3748
		Inverse variance weighted	5	0.687203	0.954999	0.763244	1.19493	1.88453	4	0.756987	0.113555	0.211626	0.628794
GCST90090005	FAM177A1	MR Egger	4	0.495263	1.05677	0.927116	1.20457
		Weighted median	4	0.946206	0.997023	0.914304	1.08723
		Inverse variance weighted	4	0.663148	0.981719	0.903505	1.0667	2.74219	3	0.433105	-0.0305494	0.0214103	0.289755
GCST90090035	C6orf226	MR Egger	4	0.732077	0.915786	0.590727	1.41972
		Weighted median	4	0.447545	0.891253	0.662175	1.19958
		Inverse variance weighted	4	0.410196	0.899401	0.698819	1.15755	1.58641	3	0.662476	-0.00378049	0.0383034	0.930379
GCST90090044	MASP1	MR Egger	7	0.426545	0.937399	0.80968	1.08526
		Weighted median	7	0.627852	0.97225	0.867683	1.08942
		Inverse variance weighted	7	0.872185	0.991787	0.896988	1.09661	2.66989	6	0.848991	0.0309595	0.0298502	0.347192
GCST90090049	LIPN	MR Egger	3	0.649507	1.11406	0.789101	1.57285
		Weighted median	3	0.278241	1.04616	0.964212	1.13507
		Inverse variance weighted	3	0.33226	1.03964	0.961073	1.12462	0.739181	2	0.691017	-0.0293901	0.0728239	0.755801
GCST90090063	GXYLT1	MR Egger	5	0.162655	1.23834	0.986443	1.55457
		Weighted median	5	0.3693	1.06663	0.926524	1.22792
		Inverse variance weighted	5	0.571821	1.04071	0.906263	1.1951	5.77778	4	0.21637	-0.0629228	0.0362166	0.18071
GCST90090085	UXS1	MR Egger	3	0.518632	1.28832	0.760977	2.18109
		Weighted median	3	0.223483	1.12282	0.931764	1.35305
		Inverse variance weighted	3	0.289585	1.09711	0.924184	1.30238	0.739545	2	0.690892	-0.0286072	0.0452205	0.64091
GCST90090086	B4GAT1	MR Egger	6	0.852368	0.953941	0.598786	1.51975
		Weighted median	6	0.923688	1.00967	0.829161	1.22948
		Inverse variance weighted	6	0.761162	1.02469	0.875579	1.19919	5.29135	5	0.381368	0.0187593	0.0578156	0.761843
GCST90090098	STX7	MR Egger	3	0.294234	0.738068	0.548661	0.992861
		Weighted median	3	0.942292	0.99466	0.860422	1.14984
		Inverse variance weighted	3	0.806307	0.9751	0.797094	1.19286	4.54243	2	0.103187	0.0696079	0.0337516	0.287421
GCST90090109	KDELC2	MR Egger	4	0.382483	0.563665	0.204877	1.55077
		Weighted median	4	0.146026	0.860515	0.702741	1.05371
		Inverse variance weighted	4	0.189599	0.894743	0.757752	1.0565	1.22552	3	0.746889	0.0794706	0.0875998	0.460058
GCST90090110	DNAJC10	MR Egger	4	0.321068	0.667067	0.363615	1.22376
		Weighted median	4	0.956047	0.991943	0.743967	1.32257
		Inverse variance weighted	4	0.705125	0.937295	0.670204	1.31083	7.33228	3	0.0620281	0.0808567	0.0635934	0.331421
GCST90090131	DPEP2	MR Egger	5	0.735325	1.05331	0.800512	1.38595
		Weighted median	5	0.506418	0.949725	0.815667	1.10581
		Inverse variance weighted	5	0.417398	0.948226	0.833892	1.07824	0.820907	4	0.935623	-0.0341151	0.0401608	0.458037
GCST90090136	GRAMD1C	MR Egger	32	0.0213281	4.25486	1.32279	13.6861
		Weighted median	32	0.0318722	2.26149	1.07329	4.7651
		Inverse variance weighted	32	5.61458e-05	2.85763	1.71451	4.76289	27.4012	31	0.651877	-0.0238444	0.0321109	0.46352
GCST90090149	OXT	MR Egger	5	0.287762	0.911313	0.791308	1.04952
		Weighted median	5	0.444033	0.969965	0.897101	1.04875
		Inverse variance weighted	5	0.700057	0.984741	0.910639	1.06487	4.32089	4	0.364316	0.0334345	0.0262978	0.293214
GCST90090182	QSOX2	MR Egger	4	0.399051	1.06573	0.947731	1.19841
		Weighted median	4	0.749308	1.01293	0.936183	1.09597
		Inverse variance weighted	4	0.884698	1.00568	0.931559	1.0857	1.72964	3	0.630364	-0.0268659	0.0210182	0.329464
GCST90090213	MMP7	MR Egger	8	0.318921	12.9671	0.127507	1318.71
		Weighted median	8	0.330289	1.65419	0.600495	4.55682
		Inverse variance weighted	8	0.39764	1.44138	0.617811	3.36279	2.87809	7	0.896046	-0.174679	0.184331	0.379903
GCST90090214	CHGA	MR Egger	3	0.507391	1.35231	0.738128	2.47753
		Weighted median	3	0.0754367	1.22805	0.979167	1.54019
		Inverse variance weighted	3	0.0622751	1.20737	0.990377	1.47189	0.388595	2	0.823413	-0.0376362	0.0969019	0.764156
GCST90090215	MMP10	MR Egger	5	0.602252	1.08055	0.831882	1.40356
		Weighted median	5	0.921383	1.00634	0.887605	1.14096
		Inverse variance weighted	5	0.892916	0.992402	0.888096	1.10896	2.47508	4	0.649104	-0.0292258	0.0414903	0.531941
GCST90090278	DCUN1D5	MR Egger	4	0.633853	0.865193	0.519523	1.44086
		Weighted median	4	0.425449	1.07089	0.904884	1.26736
		Inverse variance weighted	4	0.30383	1.08206	0.931027	1.2576	1.08697	3	0.78022	0.0448257	0.0498343	0.46332
GCST90090286	CD84	MR Egger	4	0.776619	0.905165	0.495492	1.65356
		Weighted median	4	0.606498	1.07084	0.825304	1.38943
		Inverse variance weighted	4	0.648465	1.05237	0.845013	1.31061	0.865043	3	0.833855	0.0333681	0.0634047	0.651236
GCST90090292	NOG	MR Egger	12	0.885606	1.0225	0.760939	1.37396
		Weighted median	12	0.178981	1.09986	0.957301	1.26366
		Inverse variance weighted	12	0.252501	1.06584	0.955565	1.18884	13.9556	11	0.23546	0.00876757	0.029367	0.771394
GCST90090315	PSAPL1	MR Egger	9	0.551652	0.946518	0.796702	1.12451
		Weighted median	9	0.469264	0.962975	0.869438	1.06658
		Inverse variance weighted	9	0.176988	0.940891	0.861241	1.02791	8.88703	8	0.351916	-0.00218736	0.0269656	0.93762
GCST90090331	CASC4	MR Egger	3	0.688228	1.17233	0.653367	2.10349
		Weighted median	3	0.737889	1.02841	0.872805	1.21175
		Inverse variance weighted	3	0.844935	1.01464	0.877106	1.17374	1.36932	2	0.504263	-0.0307789	0.061356	0.703995
GCST90090335	GRAMD1C	MR Egger	7	0.693122	0.977911	0.880726	1.08582
		Weighted median	7	0.936999	0.997057	0.926786	1.07266
		Inverse variance weighted	7	0.917108	1.00357	0.938416	1.07325	3.06554	6	0.800577	0.0106078	0.0167823	0.555103
GCST90090383	TMCC3	MR Egger	3	0.924018	0.981575	0.7243	1.33024
		Weighted median	3	0.413965	1.04005	0.946539	1.1428
		Inverse variance weighted	3	0.638682	1.02933	0.91233	1.16133	3.43835	2	0.179214	0.0225785	0.0625938	0.77961
GCST90090491	PENK	MR Egger	4	0.754337	1.03855	0.844479	1.27722
		Weighted median	4	0.31615	0.951225	0.862622	1.04893
		Inverse variance weighted	4	0.201807	0.943114	0.861998	1.03186	1.35152	3	0.716937	-0.0294407	0.0290287	0.417226
GCST90090520	PSD2	MR Egger	4	0.599747	0.939418	0.770435	1.14546
		Weighted median	4	0.594686	0.975113	0.888659	1.06998
		Inverse variance weighted	4	0.648541	0.979851	0.897732	1.06948	3.27842	3	0.350658	0.0152659	0.0314976	0.675799
GCST90090532	MMP8	MR Egger	3	0.898416	1.02527	0.756538	1.38946
		Weighted median	3	0.755783	0.974631	0.828921	1.14595
		Inverse variance weighted	3	0.569068	0.956844	0.822045	1.11375	0.763479	2	0.682673	-0.0403019	0.078386	0.697669
GCST90090536	FAM3B	MR Egger	3	0.621534	1.07758	0.867714	1.33821
		Weighted median	3	0.492966	1.03584	0.936645	1.14554
		Inverse variance weighted	3	0.779469	1.01817	0.897575	1.15498	3.31943	2	0.190193	-0.0273438	0.03929	0.612935
GCST90090541	TFF1	MR Egger	5	0.738593	0.941848	0.683404	1.29803
		Weighted median	5	0.95631	1.00348	0.886119	1.13639
		Inverse variance weighted	5	0.789812	0.985246	0.883237	1.09904	3.32697	4	0.504671	0.0177599	0.0603484	0.787724
GCST90090563	MANF	MR Egger	6	0.972448	1.00546	0.752001	1.34435
		Weighted median	6	0.87453	0.991816	0.895637	1.09832
		Inverse variance weighted	6	0.800987	0.988305	0.901914	1.08297	7.34919	5	0.195938	-0.00487702	0.0393183	0.907267
GCST90090572	PLXDC1	MR Egger	4	0.546898	1.10395	0.843019	1.44564
		Weighted median	4	0.215302	0.91272	0.789952	1.05457
		Inverse variance weighted	4	0.0877836	0.88096	0.761661	1.01894	4.10286	3	0.25057	-0.056416	0.0305187	0.205766
GCST90090573	ACP2	MR Egger	4	0.81352	1.03755	0.792733	1.35796
		Weighted median	4	0.163127	1.08736	0.966616	1.2232
		Inverse variance weighted	4	0.179682	1.07828	0.965867	1.20378	0.576613	3	0.901765	0.0112431	0.0365806	0.787626
GCST90090577	PPT1	MR Egger	3	0.729394	0.941341	0.724559	1.22298
		Weighted median	3	0.451045	1.03683	0.943747	1.1391
		Inverse variance weighted	3	0.430384	1.03791	0.946219	1.13849	0.708252	2	0.701787	0.040921	0.0523459	0.577597
GCST90090595	TREM1	MR Egger	3	0.796684	1.195	0.415732	3.43494
		Weighted median	3	0.497678	0.959027	0.849801	1.08229
		Inverse variance weighted	3	0.860759	0.985864	0.840874	1.15586	3.35046	2	0.187265	-0.0620212	0.170157	0.777484
GCST90090605	CRISP2	MR Egger	5	0.770939	0.964984	0.774967	1.20159
		Weighted median	5	0.341023	0.95526	0.869364	1.04964
		Inverse variance weighted	5	0.372567	0.953759	0.859495	1.05836	5.82554	4	0.212561	-0.00347441	0.027822	0.908517
GCST90090622	AZGP1	MR Egger	5	0.173919	0.694321	0.464137	1.03866
		Weighted median	5	0.910593	1.00891	0.864171	1.17789
		Inverse variance weighted	5	0.89335	0.99114	0.87023	1.12885	3.47746	4	0.481314	0.0896977	0.0490094	0.164635
GCST90090624	PSG5	MR Egger	5	0.595357	0.935017	0.748597	1.16786
		Weighted median	5	0.495598	1.04817	0.91552	1.20003
		Inverse variance weighted	5	0.713599	1.02084	0.914356	1.13973	3.10114	4	0.541045	0.0256564	0.0287908	0.438509
GCST90090625	MUL1	MR Egger	3	0.615718	0.939159	0.785677	1.12262
		Weighted median	3	0.343102	0.945111	0.841001	1.06211
		Inverse variance weighted	3	0.369117	0.950025	0.849464	1.06249	1.07415	2	0.584456	0.004125	0.0250531	0.896112
GCST90090626	WFDC1	MR Egger	6	0.979833	1.00267	0.825604	1.21771
		Weighted median	6	0.707897	1.02173	0.913066	1.14332
		Inverse variance weighted	6	0.878734	1.00716	0.918975	1.1038	4.18417	5	0.523216	0.00134988	0.0262471	0.961449
GCST90090631	ITIH2	MR Egger	7	0.898537	0.988748	0.838041	1.16656
		Weighted median	7	0.798206	0.990275	0.918793	1.06732
		Inverse variance weighted	7	0.826139	1.01164	0.912401	1.12167	13.8614	6	0.0312236	0.014267	0.0388129	0.728229
GCST90090642	PDGFD	MR Egger	7	0.88263	1.00892	0.90199	1.12852
		Weighted median	7	0.808063	0.990536	0.917381	1.06953
		Inverse variance weighted	7	0.940012	0.997405	0.932139	1.06724	4.88962	6	0.558046	-0.00447942	0.0177777	0.811095
GCST90090652	CREG1	MR Egger	3	0.658879	1.16173	0.708264	1.90554
		Weighted median	3	0.644176	0.972258	0.862842	1.09555
		Inverse variance weighted	3	0.583052	0.937747	0.745444	1.17966	8.18892	2	0.0166647	-0.0620129	0.0644223	0.51213
GCST90090663	GGH	MR Egger	5	0.293611	0.887759	0.738762	1.06681
		Weighted median	5	0.0560832	0.899724	0.807285	1.00275
		Inverse variance weighted	5	0.0681453	0.914429	0.830623	1.00669	2.10592	4	0.716285	0.0146542	0.0395494	0.735604
GCST90090673	CAMP	MR Egger	4	0.107578	1.25007	1.06908	1.4617
		Weighted median	4	0.0291711	1.11599	1.01119	1.23166
		Inverse variance weighted	4	0.309449	1.07304	0.936647	1.22929	6.89952	3	0.0751703	-0.0682364	0.0292188	0.144614
GCST90090681	CPQ	MR Egger	6	0.969647	0.996437	0.838325	1.18437
		Weighted median	6	0.547038	0.964092	0.855913	1.08594
		Inverse variance weighted	6	0.166359	0.933196	0.846154	1.02919	3.66782	5	0.59816	-0.0284781	0.0315447	0.41769
GCST90090686	TPSB2;TPSAB1	MR Egger	6	0.953231	1.00377	0.891813	1.12979
		Weighted median	6	0.408656	1.03317	0.956207	1.11634
		Inverse variance weighted	6	0.20827	1.04685	0.974794	1.12423	4.7974	5	0.441103	0.0308233	0.0352425	0.431159
GCST90090702	ICAM4	MR Egger	3	0.359597	0.740753	0.510262	1.07536
		Weighted median	3	0.449713	0.942345	0.807863	1.09922
		Inverse variance weighted	3	0.729262	0.971102	0.822519	1.14653	2.67912	2	0.261961	0.0604865	0.0392102	0.366146
GCST90090724	APOL1	MR Egger	7	0.950266	1.00492	0.867865	1.16361
		Weighted median	7	0.306695	1.03525	0.968713	1.10637
		Inverse variance weighted	7	0.20705	1.04183	0.977576	1.11031	7.34529	6	0.290092	0.0164469	0.0302465	0.609963
GCST90090728	NXPH2	MR Egger	4	0.653164	0.82463	0.400322	1.69867
		Weighted median	4	0.156401	0.871986	0.721503	1.05385
		Inverse variance weighted	4	0.313505	0.886156	0.700546	1.12095	8.22621	3	0.0415609	0.018863	0.0888377	0.851524
GCST90090796	GSTM3	MR Egger	3	0.97356	1.03043	0.250548	4.2379
		Weighted median	3	0.933359	0.993981	0.86282	1.14508
		Inverse variance weighted	3	0.848173	1.02036	0.830122	1.25419	5.07092	2	0.0792254	-0.00278011	0.199732	0.991139
GCST90090801	NQO2	MR Egger	4	0.485308	1.22763	0.764606	1.97105
		Weighted median	4	0.881178	0.989067	0.856299	1.14242
		Inverse variance weighted	4	0.889365	1.01093	0.86739	1.17822	4.05712	3	0.255362	-0.0498556	0.0583389	0.482811
GCST90090819	TMEM52B	MR Egger	3	0.963394	0.857005	0.00447836	164.001
		Weighted median	3	0.327378	0.893521	0.713272	1.11932
		Inverse variance weighted	3	0.228844	0.890196	0.736559	1.07588	0.00926099	2	0.99538	0.0055459	0.391012	0.990971
GCST90090826	IGDCC4	MR Egger	3	0.539003	1.21798	0.786767	1.88554
		Weighted median	3	0.67868	0.954323	0.764941	1.19059
		Inverse variance weighted	3	0.604881	0.949558	0.780492	1.15525	1.66122	2	0.435783	-0.0735741	0.0588902	0.429717
GCST90090829	CEL	MR Egger	6	0.93551	0.963814	0.416572	2.22995
		Weighted median	6	0.745024	0.969932	0.806922	1.16587
		Inverse variance weighted	6	0.387248	1.07547	0.911945	1.26832	6.8485	5	0.232154	0.0191866	0.0731108	0.80595
GCST90090830	NRXN3	MR Egger	3	0.422544	0.702324	0.408595	1.20721
		Weighted median	3	0.417702	0.913134	0.732971	1.13758
		Inverse variance weighted	3	0.213373	0.88099	0.721595	1.0756	0.778794	2	0.677465	0.0745553	0.0845115	0.539795
GCST90090847	ALDH1A3	MR Egger	3	0.916022	0.907772	0.217373	3.79095
		Weighted median	3	0.401508	1.06905	0.914642	1.24952
		Inverse variance weighted	3	0.45162	1.06362	0.905815	1.24891	0.132516	2	0.93589	0.0342481	0.156644	0.862968
GCST90090883	TDO2	MR Egger	3	0.780527	0.91832	0.576775	1.46212
		Weighted median	3	0.988327	1.00081	0.897778	1.11567
		Inverse variance weighted	3	0.772341	1.01669	0.90886	1.13731	2.1148	2	0.347357	0.0398022	0.0882215	0.730188
GCST90090901	SPOCK3	MR Egger	4	0.882134	0.989167	0.871033	1.12332
		Weighted median	4	0.456399	0.966453	0.883449	1.05726
		Inverse variance weighted	4	0.484459	0.971988	0.897571	1.05257	0.610919	3	0.893928	-0.0117166	0.0338313	0.762139
GCST90090956	IRF6	MR Egger	3	0.431866	1.0883	0.952132	1.24393
		Weighted median	3	0.717048	0.983268	0.89751	1.07722
		Inverse variance weighted	3	0.729765	0.97539	0.84679	1.12352	5.0482	2	0.0801306	-0.0623026	0.0289436	0.276866
